# Supplementary material for: Cell wall target fragment discovery using a low‐cost, minimal fragment library
Source: FEBS Lett. 2026 Jan 14;600(11):1638–54. doi: 10.1002/1873-3468.70281 (PMC13244422; doi:10.1002/1873-3468.70281)
Supplement: Supplementary file 2 — Table S1. Comparison of LoCoFrag100 with commercial libraries (Jena and MiniFrag). [file FEB2-600-1638-s005.xlsx]

## Sheet: Sheet1
	Median			Mean			ΔMedian		ΔMean
	LoCoFrag100	Jena	MiniFrag	LoCoFrag100	Jena	MiniFrag	LoCoFrag100-Jena	LoCoFrag100-MiniFrag	LoCoFrag100-Jena	LoCoFrag100-MiniFrag
MW	154.17	180.16	95.6	153.76	208.62	93.87	-25.99	58.57	-54.86	59.89
cLogP	0.23	-1.66	-0.4	0.03	-2.15	-0.45	1.89	0.63	2.18	0.48
cLogS	-1.37	-1.11	-0.85	-1.39	-0.93	-0.81	-0.26	-0.52	-0.46	-0.58
H-Acceptors	3	5	3	2.99	5.82	2.48	-2	0	-2.83	0.51
H-Donors	1	2	1	1.51	2.87	1.34	-1	0	-1.36	0.17
Polar Surface Area	52.32	86.71	44.93	52.21	104.2	44.16	-34.39	7.39	-51.99	8.05
sp3-Carbon Fraction	0.44	0.5	0.67	0.5	0.5	0.51	-0.06	-0.23	0	-0.01
Stereo Centers	0	0	0	0.47	1.29	0.15	0	0	-0.82	0.32
Druglikeness (DataWarrior)	-1.35	-5.16	-1.41	-3	-6.88	-1.41	3.81	0.06	3.88	-1.59
Aromatic Rings	1	0	0	0.65	0.61	0.34	1	1	0.04	0.31
Hetero-Aromatic Rings	0	0	0	0.39	0.35	0.33	0	0	0.04	0.06
Rotatable Bonds	1	3	0	1.58	3.19	0.4	-2	1	-1.61	1.18
Rings Closures	1	1	1	1.16	1.15	0.79	0	0	0.01	0.37
Ring exit vectors	4	3	3	3.8	2.9	2.5	1	1	0.9	1.3
Chain exit vectors	2	5	1	2.5	4.5	1.4	-3	1	-2	1.1
Nitrogen / Oxygen exit vectors	1	2	1	1.3	2.2	0.9	-1	0	-0.9	0.4
