# Supplementary material for: Cell wall target fragment discovery using a low‐cost, minimal fragment library
Source: FEBS Lett. 2026 Jan 14;600(11):1638–54. doi: 10.1002/1873-3468.70281 (PMC13244422; doi:10.1002/1873-3468.70281)
Supplement: Supplementary file 3 — Table S2. General properties of fragments. [file FEB2-600-1638-s001.xlsx]

## Sheet: Sheet1
Fragment ID	Structures	SMILES (largest fragment)	Associated soaking cocktail	Final concentration (M) of stock	CAS	Fluorochem Cat. No.	Name	Acid/Base for dissolution	Price (£)	Quant (g)	Previous PDB deposition	MW (largest fragment)	cLogP	cLogS	H-Acceptors	H-Donors	Polar Surface Area	Druglikeness (Datawarrior)	Aromatic Atoms	sp3-Carbon Fraction	Rotatable Bonds	Aromatic Rings	Hetero-Aromatic Rings	Stereo Centers	Rings Closures	Ring exit vectors	Chain exit vectors	Nitrogen/Oxygen exit vectors
5		N#CC1=CC=CC(N)=C1	Cocktail 4 and 17	1.2	2237-30-1	F011369	3-Aminobenzonitrile	1 M HCl	10.8	1	5SXE,9G53	118.139	0.8179	-2.465	2	1	49.81	-6.085	6	0	0	1	0	0	1	4	1	1
7		NC1=CC=CC=C1/C(N)=N/O	Cocktail 9 and 18	0.783	16348-49-5	F040165	2-Aminobenzamide oxime	1 M HCl	28.08	1		151.168	0.691	-2.156	4	3	84.63	-1.6648	6	0	1	1	0	0	1	4	3	3
11		NC1=C(F)C(N)=C(F)C(F)=C1F	Cocktail 1 and 12	0.434	1198-63-6	F009123	1,3-Diaminotetrafluorobenzene	1 M HCl (minor precipitation)	22.68	1		180.104	0.7082	-3.024	2	2	52.04	-3.2484	6	0	0	1	0	0	1	0	2	2
16		Cl.NCC(O)C1=CC=CC(O)=C1	Cocktail 4 and 19	1.001	4779-94-6	F366663	3-(2-amino-1-hydroxyethyl)phenol hydrochloride	Milli-Q water	12.96	1		153.18	-0.3212	-0.844	3	3	66.48	-1.2552	6	0.25	2	1	0	1	1	4	4	2
17		OCCC1=CC=C(O)C=C1	Cocktail 8 and 14	1.519	501-94-0	F077935	2-(4-Hydroxyphenyl)ethanol	1 M NaOH	10.8	1	4P6T,7OFS,9G5F,9G5O	138.165	1.1467	-1.316	2	2	40.46	-4.1391	6	0.25	2	1	0	0	1	4	3	1
18		CC(O)(C(=O)O)C1=CC=CC=C1	Cocktail 3 and 13	1.077	515-30-0	F454947	2-Hydroxy-2-phenylpropanoic acid	1 M NaOH	34.56	1		166.175	0.6592	-1.46	3	2	57.53	1.3156	6	0.22222	2	1	0	1	1	5	3	2
19		O=C(O)CC1=CC=C(CO)C=C1	Cocktail 5 and 11	0.898	73401-74-8	F094743	4-(Hydroxymethyl)phenylacetic acid	1 M NaOH	14.04	1		166.175	0.5455	-1.478	3	2	57.53	-1.7613	6	0.22222	3	1	0	0	1	4	4	2
20		NC1=CC=CC(CC(=O)O)=C1	Cocktail 10 and 20	0.999	14338-36-4	F043387	3-Aminophenylacetic acid	Milli-Q water	11.88	1		151.164	0.4655	-1.67	3	2	63.32	-1.4334	6	0.125	2	1	0	0	1	4	3	2
21		O=C(O)C(O)C1=CC=CC=C1F	Cocktail 9 and 16	1.014	389-31-1	F009726	2-Fluoromandelic acid	1 M NaOH (minor precipitation)	10.8	1		170.139	0.1735	-1.36	3	2	57.53	-1.6844	6	0.125	2	1	0	1	1	4	3	2
23		NC(C(=O)O)C1=CC(F)=C(F)C(F)=C1	Cocktail 6 and 13	0.941	261952-27-6	F005863	3,4,5-Trifluoro-DL-phenylglycine	1 M NaOH (minor precipitation)	36.72	1		205.135	-1.7495	-2.064	3	2	63.32	-8.2943	6	0.125	2	1	0	1	1	2	3	2
24		N[C@@H](CC1=CC=CC(Cl)=C1)C(=O)O	Cocktail 1 and 15	0.818	80126-51-8	F049192	L-3-Chlorophenylalanine	1 M NaOH	21.6	1		199.636	-0.9432	-2.277	3	2	63.32	-10.926	6	0.22222	3	1	0	1	1	4	4	2
25		N[C@H](CC1=CC=C2C=CC=CC2=C1)C(=O)O	Cocktail 8 and 12	0.526	76985-09-6	M03141	3-(2-Naphthyl)-D-alanine	1 M NaOH (minor precipitation)	19.44	1		215.251	-0.3548	-3.147	3	2	63.32	-11.045	10	0.15385	3	2	0	1	2	7	4	2
27		CNCC(=O)C1=CC=C(O)C(O)=C1.Cl	Cocktail 3 and 11	0.329	62-13-5	F391965	1-(3,4-dihydroxyphenyl)-2-(methylamino)ethanone hydrochloride	1 M NaOH	14.04	1		181.19	-0.1336	-1.193	4	3	69.56	1.5125	6	0.22222	3	1	0	0	1	3	3	1
32		O=C1COC2=CC(O)=CC=C12	Cocktail 10 and 15	0.952	6272-26-0	F069222	6-Hydroxy-1-benzofuran-3(2H)-one	1 M NaOH	12.96	1		150.133	0.9889	-1.868	3	1	46.53	-0.21212	6	0.125	0	1	0	0	2	4	0	0
37		NNC(=O)C1=CC=C(O)C=C1	Cocktail 9 and 17	0.877	5351-23-5	F018715	4-Hydroxybenzhydrazide	1 M NaOH	10.8	1		152.153	-0.3629	-1.686	4	3	75.35	-5.7766	6	0	1	1	0	0	1	4	1	1
40		NC1=CC=C(C(=O)O)C(F)=C1	Cocktail 2 and 11	0.511	446-31-1	F033426	4-Amino-2-fluorobenzoic acid	1 M NaOH (minor precipitation)	10.8	1		155.128	0.5682	-2.019	3	2	63.32	-2.8811	6	0	1	1	0	0	1	3	2	2
41		NC1=CC=C(C(=O)O)C=C1F	Cocktail 5 and 14	0.925	455-87-8	F013032	4-Amino-3-fluorobenzoic acid	1 M NaOH	10.8	1		155.128	0.5682	-2.019	3	2	63.32	-2.8811	6	0	1	1	0	0	1	3	2	2
42		COC1=CC=C(C(=O)O)C=C1N	Cocktail 6 and 19	0.964	2840-26-8	F034280	3-Amino-4-methoxybenzoic acid	1 M NaOH	10.8	1		167.163	0.3974	-1.723	4	2	72.55	-1.3176	6	0.125	2	1	0	0	1	3	3	2
44		COC1=CC=C(CO)C=C1O	Cocktail 1 and 20	1.051	4383-06-6	F078847	3-Hydroxy-4-methoxybenzyl alcohol	1 M NaOH	10.8	1	2YEA	154.164	0.6466	-1.222	3	2	49.69	-1.9576	6	0.25	2	1	0	0	1	3	3	1
52		COCCCOC1=CC=NC(CO)=C1C	Cocktaill 8 and 18	1	118175-10-3	F078686	(4-(3-Methoxypropoxy)-3-methylpyridin-2-yl)methanol	Milli-Q water	11.88	1		211.26	0.7512	-1.282	4	1	51.58	-2.0972	6	0.54545	6	1	1	0	1	2	7	1
54		COC1=CC=C(C(=O)O)C=N1	Cocktail 4 and 13	0.591	66572-55-2	F043843	2-Methoxypyridine-5-carboxylic acid	1 M NaOH	10.8	1		153.137	0.4252	-1.377	4	1	59.42	-1.3547	6	0.14286	2	1	1	0	1	3	2	1
55		COC1=CC=NC=C1C(=O)O	Cocktail 9 and 12	1.002	10177-31-8	F233690	4-Methoxynicotinic acid	Milli-Q water	37.8	0.25		153.137	0.0738	-0.852	4	1	59.42	-1.3547	6	0.14286	2	1	1	0	1	3	2	1
57		O=C(O)C1=CC(O)=C2C=CC=CC2=N1	Cocktail 6 and 14	0.435	492-27-3	F047165	Kynurenic acid	1 M NaOH (minor precipitation)	34.56	1		189.17	0.9986	-2.063	4	2	70.42	-1.5746	10	0	1	2	1	0	2	5	1	1
61		NC(=O)C1=CN=CC=C1C(F)(F)F	Cocktail 3 and 14	0.634	158062-71-6	F023451	4-Trifluoromethylnicotinamide	1 M HCl	12.96	0.25		190.124	0.5943	-1.688	3	1	55.98	-7.8697	6	0.14286	2	1	1	0	1	3	1	1
62		CNC(=O)C1=CN=CC(Br)=C1	Cocktail 2 and 16	0.523	153435-68-8	F043475	5-Bromo N-methylnicotinamide	1 M HCl	31.32	1		215.05	0.8227	-1.66	3	1	41.99	-0.3121	6	0.14286	1	1	1	0	1	3	1	0
63		OCC1=CN=CC(Br)=C1	Cocktail 7 and 20	2.436	37669-64-0	F077270	5-Bromo-3-pyridinemethanol	1 M HCl	14.04	1		188.024	0.7866	-1.539	2	1	33.12	-3.6945	6	0.16667	1	1	1	0	1	3	2	1
64		OCC1=CC=C(Br)C=N1	Cocktail 1 and 17	1.155	88139-91-7	F036351	(5-Bromo-pyridin-2-yl)-methanol	1 M HCl	11.88	1		188.024	0.8406	-1.563	2	1	33.12	-3.6945	6	0.16667	1	1	1	0	1	3	2	1
66		CN(C)CC1=NC=CC=C1O	Cocktail 10 and 12	0.977	2168-13-0	F319570	2-((Dimethylamino)methyl)pyridin-3-ol	Milli-Q water	20.52	1		152.196	-0.0101	-0.063	3	1	36.36	1.8903	6	0.375	2	1	1	0	1	3	3	0
72		OCC1=CC=CC=C1N1C=CN=C1	Cocktail 3 and 15	1.209	25373-56-2	F077735	(2-Imidazol-1-yl-phenyl)methanol	1 M HCl	38.88	1		174.202	0.6849	-3.604	3	1	38.05	1.2534	11	0.1	2	2	1	0	2	7	2	1
74		OC1=CC=CC2=NC=CN=C12	Cocktail 5 and 16	1.33	17056-99-4	F076773	Quinoxalin-5-ol	1 M HCl	35.64	1		146.149	0.7515	-1.126	3	1	46.01	-1.88	10	0	0	2	1	0	2	5	0	0
79		O=C(NC1=CC=CN=C1)C(F)(F)F	Cocktail 8 and 15	0.872	14815-19-1	F512322	2,2,2-trifluoro-N-(pyridin-3-yl)acetamide	1 M HCl	27	1		190.124	0.8467	-1.903	3	1	41.99	-26.642	6	0.14286	2	1	1	0	1	4	0	0
80		C1=CC(N2CCNCC2)=CC=N1	Cocktail 7 and 19	0.998	1008-91-9	F009853	1-(4-Pyridyl)piperazine	Milli-Q water	10.8	1		163.223	0.1842	-0.788	3	1	28.16	2.8398	6	0.44444	1	1	1	0	2	9	0	1
85		CC1=CC=C(C(=O)O)O1	Cocktail 7 and 17	1.02	1917-15-3	F014513	5-Methyl-furan-2-carboxylic acid	1 M NaOH (minor precipitation)	25.92	1	4NEJ	126.111	0.7313	-1.679	3	1	50.44	-1.8637	5	0.16667	1	1	1	0	1	2	2	1
87		NC(CC(=O)O)C1=CC=CS1	Cocktail 4 and 16	1.012	18389-46-3	F239261	3-Amino-3-(thiophen-2-yl)propanoic acid	1 M NaOH (minor precipitation)	33.48	1		171.219	-1.7309	-1.402	3	2	91.56	1.8768	5	0.28571	3	1	1	1	1	3	4	2
88		CNCC[C@H](O)C1=CC=CS1	Cocktail 2 and 13	1.318	116539-55-0	F078731	(S)-(-)-3-(N-Methylamino)-1-(2-thienyl)-1-propanol	1 M HCl	10.8	1		171.263	0.697	-1.336	2	2	60.5	3.9348	5	0.5	4	1	1	1	1	3	6	2
90		NCC1=CC=C(CN2CCOCC2)C=C1	Cocktail 2 and 19	1	91271-84-0	F033416	4-Morpholino-4ylmethylbenzyl amine	Milli-Q water	21.6	0.25		206.288	0.2564	-1.157	3	1	38.49	1.2113	6	0.5	3	1	0	0	2	8	3	1
93		CC(C)(CO)NCC1=CC=NC=C1.Cl	Cocktail 10 and 11	0.999	869942-15-4	F361619	2-methyl-2-[(4-pyridinylmethyl)amino]-1-propanol hydrochloride	Milli-Q water	31.32	1		180.25	0.2346	-0.977	3	2	45.15	1.4885	6	0.5	4	1	1	0	1	4	6	2
95		CC(C)(CO)NCC1=CC=CO1.Cl	Cocktail 8 and 16	1.005	889949-94-4	F361695	2-[(2-furylmethyl)amino]-2-methyl-1-propanol hydrochloride	Milli-Q water	31.32	1		169.223	0.4242	-1.454	3	2	45.4	1.6286	5	0.55556	4	1	1	0	1	3	6	2
97		O=C(C1=CC=CO1)N1CCNCC1	Cocktail 5 and 18	1.002	40172-95-0	F009787	1-(2-Furoyl)-piperazine	Milli-Q water	10.8	1		180.206	0.3791	-0.872	4	1	45.48	4.0896	5	0.44444	1	1	1	0	2	8	0	1
108		O=C(O)C1=CC=C2NC=NC2=C1	Cocktail 1 and 18	0.882	15788-16-6	F066310	1H-Benzimadazole-5-carboxylic acid	1 M NaOH	10.8	1		162.148	0.5739	-1.84	4	2	65.98	-0.11497	9	0	1	2	1	0	2	4	1	1
113		O=C1NC=NC2=C1C=CS2	Cocktail 10 and 17	0.903	14080-50-3	F017447	Thieno[2,3-d]pyrimidin-4(3H)-one	1 M NaOH	16.2	1		152.177	0.535	-2.254	3	1	69.7	3.5426	5	0	0	1	1	0	2	3	0	0
116		CCC1=NC(N)=NC(O)=C1C	Cocktail 2 and 15	0.979	134277-54-6	F311421	2-amino-6-ethyl-5-methyl-4-pyrimidinol	1 M NaOH	31.32	1		153.184	0.9517	-2.059	4	2	72.03	-2.0884	6	0.42857	1	1	1	0	1	0	4	1
118		CC1=CC(C)=NN1CC(=O)O	Cocktail 9 and 13	0.49	16034-49-4	F015263	(3,5-Dimethyl-pyrazol-1-yl)-acetic acid	1 M NaOH	27	1		154.168	-0.5026	-0.599	4	1	55.12	-0.24027	5	0.42857	2	1	1	0	1	1	4	1
121		CN1N=CC(Br)=C1N	Cocktail 6 and 18	1.715	105675-85-2	F005503	3-Amino-4-bromo-2-methylpyrazole	1 M HCl	39.96	1		176.017	0.1212	-1.818	3	1	43.84	-1.6043	5	0.25	0	1	1	0	1	1	2	1
123		CCC1=C(N)N(C)N=C1C.O	Cocktail 3 and 16	1.494	1262771-18-5	F359371	4-ethyl-1,3-dimethyl-1H-pyrazol-5-amine hydrate	1 M HCl	31.32	1		139.201	0.5534	-1.855	3	1	43.84	3.6161	5	0.57143	1	1	1	0	1	0	5	1
126		CN1C=C(C(=O)O)C(C(F)F)=N1	Cocktail 8 and 17	0.541	176969-34-9	F227762	3-(Difluoromethyl)-1-methyl-1H-pyrazole-4-carboxylic acid	1 M NaOH (minor precipitation)	15.12	1		176.122	-0.0413	-1.149	4	1	55.12	0.19564	5	0.33333	2	1	1	0	1	1	3	1
127		Cl.N=C(N)N1C=CC=N1	Cocktail 2 and 14	0.998	4023-02-3	F068644	1H-Pyrazole-1-carboximidamide hydrochloride	Milli-Q water	10.8	1		110.12	-1.1879	-0.282	4	2	67.69	3.8303	5	0	1	1	1	0	1	3	2	2
128		NC1=CN(C2CCOCC2)N=C1	Cocktail 4 and 11	1.005	1190380-49-4	F064909	1-Tetrahydro-2H-pyran-4-yl-1H-pyrazol-4-amine	Milli-Q water	27	0.25		167.211	-0.2756	-0.386	4	1	53.07	-0.15964	5	0.625	1	1	1	0	2	7	1	1
130		C1=CC=C(C2=NNC=N2)N=C1	Cocktail 6 and 20	1.404	23195-62-2	F312125	2-(1H-1,2,4-triazol-3-yl)pyridine	1 M HCl	37.8	1		146.153	0.1626	-1.608	4	1	54.46	1.945	11	0	1	2	2	0	2	5	0	0
131		CN1N=C(N)C2=CC=CN=C21	Cocktail 5 and 13	1	72583-83-6	F078802	1-Methyl-1H-pyrazolo[3,4-b]pyridin-3-ylamine	Milli-Q water	36.72	1		148.169	-0.0051	-2.535	4	1	56.73	2.1375	9	0.14286	0	2	2	0	2	3	2	1
132		CC(C)C1=CC(C(=O)O)=NO1	Cocktail 3 and 20	1.945	89776-74-9	F235543	5-Isopropylisoxazole-3-carboxylic acid	1 M NaOH	27	1		155.152	0.85	-1.645	4	1	63.33	1.7704	5	0.42857	2	1	1	0	1	1	4	1
133		O=C(O)C1=CC(C2CC2)=NN1	Cocktail 7 and 12	0.479	401629-04-7	F038556	3-Cyclopropylpyrazole-5-carboxylic acid	1 M NaOH	27	1		152.153	0.2571	-1.207	4	2	65.98	4.1697	5	0.42857	2	1	1	0	2	4	1	1
134		CC(=O)N1C=CN=C1	Cocktail 4 and 12	1.471	2466-76-4	F319309	1-(1H-Imidazol-1-yl)ethanone	1 M HCl	20.52	25	5IXX	110.116	-0.0182	-0.514	3	0	34.89	2.3501	5	0.2	1	1	1	0	1	3	1	0
136		COC(=O)C1=CN=CN1.Cl	Cocktail 9 and 19	1.001	127607-71-0	F321288	Methyl 1H-imidazole-5-carboxylate hydrochloride	Milli-Q water	14.04	1		126.115	-0.2132	-0.596	4	1	54.98	-1.0781	5	0.2	2	1	1	0	1	2	1	0
137		CC1=C(CO)NC=N1.Cl	Cocktail 7 and 14	1.001	38585-62-5	F077905	4-Methyl-(5-hydroxymethyl)imidazole hydrochloride	Milli-Q water	12.96	10		112.132	-0.3256	-0.707	3	2	48.91	1.2409	5	0.4	1	1	1	0	1	1	3	1
139		CC(=O)C1=C(C)N=C(N)S1	Cocktail 1 and 11	0.798	30748-47-1	F011078	2-Amino-4-methyl-5-acetylthiazole	1 M HCl	11.88	1		156.209	0.9589	-2.587	3	1	84.22	1.651	5	0.33333	1	1	1	0	1	0	3	1
140		NC1=NC2=C(C[C@H](N)CC2)S1	Cocktail 5 and 20	0.477	106092-11-9	F034485	(R)-4,5,6,7-Tetrahydro-benzothiazole-2,6-diamine	1 M HCl (minor precipitation)	10.8	1		169.251	0.6507	-2.328	3	2	93.17	0.9065	5	0.57143	0	1	1	1	2	4	2	2
145		O=C(O)CC[N+](=O)[O-]	Cocktail 9 and 11	1.008	504-88-1	F035948	3-Nitropropionic acid	Milli-Q water	22.68	1	1ZP0,3P4S,6C4A,6C4C,7E48,8CP2	119.076	-1.3765	-0.649	4	1	83.12	-6.7543	0	0.66667	3	0	0	0	0	0	3	1
146		CCC(O)(C(=O)O)C(F)(F)F	Cocktail 8 and 19	1.001	72114-82-0	F001576	2-Hydroxy-2-(trifluoromethyl)butanoic acid	Milli-Q water	39.96	1		172.102	0.4528	-1.449	3	2	57.53	-11.181	0	0.8	3	0	0	1	0	0	4	2
147		NC(CC(=O)O)C(F)(F)F	Cocktail 2 and 20	0.808	584-20-3	F001477	3-Amino-4,4,4-trifluorobutyric acid	1 M NaOH (minor precipitation)	25.92	1		157.091	-2.0524	-1.416	3	2	63.32	-7.8481	0	0.75	3	0	0	1	0	0	4	2
148		NC(C(=O)O)C(C(F)(F)F)C(F)(F)F	Cocktail 1 and 16	0.7	16063-80-2	F001514	Hexafluoro-dl-valine	1 M NaOH (minor precipitation)	11.88	0.25		225.088	-1.3498	-2.316	3	2	63.32	-22.588	0	0.8	4	0	0	1	0	0	4	2
150		NC(=O)C(F)(F)C(F)(F)F	Cocktail 7 and 15	0.902	354-76-7	F006980	Pentafluoropropionamide	1 M NaOH	10.8	1		163.045	0.4964	-1.993	2	1	43.09	-59.695	0	0.66667	2	0	0	0	0	0	1	1
151		Br.CCNC(C)C(N)=O	Cocktail 2 and 18	1.015	1956306-36-7	F359975	N~2~-ethylalaninamide hydrobromide	Milli-Q water	31.32	1		116.163	-0.9043	-0.698	3	2	55.12	0.83318	0	0.8	3	0	0	1	0	0	6	2
153		CC(C)[C@H](N)C(N)=O.Cl	Cocktail 8 and 13	1.002	3014-80-0	M03135	H-Val-NH2.HCl	Milli-Q water	10.8	1		116.163	-0.9894	-0.912	3	2	69.11	-6.9401	0	0.8	2	0	0	1	0	0	6	2
154		N[C@@H](CSCC1=CC=CC=C1)C(=O)O	Cocktail 7 and 18	0.722	3054-01-1	M03090	H-Cys(Bzl)-OH	1 M NaOH	14.04	5		211.284	-1.3577	-2.362	3	2	88.62	-6.2848	6	0.3	5	1	0	1	1	5	5	2
162		CCOC(=O)CCCN.Cl	Cocktail 6 and 16	1.002	6937-16-2	F033082	4-Aminobutyric acid ethyl ester hydrochloride	Milli-Q water	10.8	1		131.174	0.1194	-0.996	3	1	52.32	-15.731	0	0.83333	5	0	0	0	0	0	6	1
163		Cl.N[C@H]1CCOC1=O	Cocktail 3 and 12	1	2185-03-7	F078519	(S)-Homoserine-lactone hydrochloride	Milli-Q water	11.88	1		101.105	-1.2701	-0.65	3	1	52.32	-15.658	0	0.75	0	0	0	1	1	3	1	1
164		CCOC(=O)C(C)N.Cl	Cocktail 10 and 14	0.962	617-27-6	F003681	dl-Alanine ethyl ester hydrochloride	Milli-Q water	10.8	1		117.147	-0.4301	-0.834	3	1	52.32	-12.967	0	0.8	3	0	0	1	0	0	5	1
165		COC(=O)C(C)(C)N.Cl	Cocktail 5 and 17	0.957	15028-41-8	F078725	Methyl 2-aminoisobutyrate hydrochloride	Milli-Q water	10.8	1		117.147	-0.4558	-0.643	3	1	52.32	-10.254	0	0.8	2	0	0	0	0	0	4	1
167		COC(=O)C1CNC1.Cl	Cocktail 4 and 15	1	100202-39-9	F078175	Methyl azetidine-3-carboxylate hydrochloride	Milli-Q water	34.56	1		115.131	-0.5186	-0.348	3	1	38.33	-1.1471	0	0.8	2	0	0	0	1	4	1	1
170		NC(=O)[C@@H]1CCCN1	Cocktail 4 and 20	0.956	7531-52-4	F011847	(S)-Prolinamide	Milli-Q water	10.8	1		114.147	-0.9469	-0.784	3	2	55.12	0.13337	0	0.8	1	0	0	1	1	5	1	2
171		COC(=O)C1CCCN1.Cl	Cocktail 7 and 11	1	79397-50-5	F319039	Methyl pyrrolidine-2-carboxylate hydrochloride	Milli-Q water	10.8	1		129.158	-0.1212	-0.836	3	1	38.33	-3.5868	0	0.83333	2	0	0	1	1	5	1	1
174		Cl.NCC1CCOCC1	Cocktail 9 and 20	1.002	389621-78-7	F036736	4-Aminomethyltetrahydropyran hydrochloride	Milli-Q water	20.52	1		115.175	-0.1672	-0.99	2	1	35.25	-4.9148	0	1	1	0	0	0	1	5	2	1
176		CC(=O)N1CCC(CO)CC1	Cocktail 9 and 14	1.001	846057-27-0	F087471	1-(4-Hydroxymethyl-piperidin-1-yl)-ethanone	Milli-Q water	30.24	5		157.212	0.3967	-0.698	3	1	40.54	0.83102	0	0.875	1	0	0	0	1	5	3	1
180		CC(=O)NCC1CCCNC1	Cocktail 6 and 11	1.006	90346-06-8	F088116	N-Piperidin-3-ylmethyl-acetamide	Milli-Q water	31.32	1		156.228	0.0975	-1.052	3	2	41.13	1.8306	0	0.875	2	0	0	1	1	6	2	1
184		CN1[C@H]2CC(=O)C[C@@H]1[C@@H](O)C2	Cocktail 6 and 17	0.998	5932-53-6	F209175	(1R,5R,6S)-rel-6-Hydroxy-8-methyl-8-azabicyclo[3.2.1]octan-3-one	Milli-Q water	29.16	1		155.196	-0.2069	-0.858	3	1	40.54	3.019	0	0.875	0	0	0	3	2	6	2	1
185		CC(=O)C1CN(C)CCC1(C)O	Cocktail 1 and 19	1.001	37994-62-0	F313821	1-(4-hydroxy-1,4-dimethylpiperidin-3-yl)ethanone	Milli-Q water	31.32	1		171.239	0.114	-0.555	3	1	40.54	6.6936	0	0.88889	1	0	0	2	1	4	4	1
187		CN1[C@@H]2CC[C@H]1C[C@H](O)C2	Cocktail 5 and 15	0.991	135-97-7	F215980	3-exo-8-Methyl-8-azabicyclo[3.2.1]octan-3-ol	Milli-Q water	11.88	1	2AE2	141.213	0.5015	-1.206	2	1	23.47	1.8332	0	1	0	0	0	3	2	7	2	1
188		O[C@H]1C[C@H]2CC[C@@H](C1)N2	Cocktail 3 and 19	1.001	538-09-0	F044312	Nortropine	Milli-Q water	14.04	5		127.186	0.2486	-1.568	2	2	32.26	0.35608	0	1	0	0	0	2	2	8	1	2
189		CC1(O)CCNCC1	Cocktail 5 and 12	1.545	3970-68-1	F236986	4-Methylpiperidin-4-ol	Milli-Q water	33.48	1		115.175	0.1904	-0.835	2	2	32.26	1.9445	0	1	0	0	0	0	1	5	2	2
190		Cl.O.O=C1CCNCC1	Cocktail 7 and 13	0.999	40064-34-4	F008861	4-Piperidone hydrochloride monohydrate	Milli-Q water	10.8	1		99.1325	0.0361	-0.777	2	1	29.1	0.41858	0	0.8	0	0	0	0	1	5	0	1
191		Cl.O=C1CC2CCC(C1)N2	Cocktail 10 and 18	0.993	25602-68-0	F317860	Nortropinone hydrochloride	Milli-Q water	10.8	1		125.17	0.3923	-1.619	2	1	29.1	-0.08899	0	0.85714	0	0	0	2	2	7	0	1
192		C1CCN(C2CCNCC2)C1	Cocktail 1 and 14	1	5004-07-9	F018137	4-(1-Pyrrolidinyl)piperidine	Milli-Q water	19.44	1		154.256	0.9036	-1.042	2	1	15.27	3.5623	0	1	1	0	0	0	2	10	0	1
197		C1CCN(CCN2CCNCC2)CC1	Cocktail 3 and 17	0.988	22763-65-1	F009840	1-[2-Piperidin-1-yl-ethyl]piperazine	Milli-Q water	38.88	2		197.325	0.5227	-0.117	3	1	18.51	1.9621	0	1	3	0	0	0	2	10	2	1
203		Cl.NN1CC2CCCC2C1	Cocktail 10 and 16	0.994	58108-05-7	F234935	Hexahydrocyclopenta[c]pyrrol-2(1H)-amine hydrochloride	Milli-Q water	14.04	1		126.202	-0.3179	-1.387	2	1	29.26	-2.1972	0	1	0	0	0	2	2	7	1	1
208		CC(C)OC1CNC1.Cl	Cocktail 1 and 13	0.998	871657-49-7	F448595	3-Isopropoxyazetidine hydrochloride	Milli-Q water	11.88	1		115.175	0.4019	-0.992	2	1	21.26	0.34655	0	1	2	0	0	0	1	4	3	1
209		O=C(O)C1CCC(O)CC1	Cocktail 2 and 12	1.149	17419-81-7	F066493	4-Hydroxycyclohexanecarboxylic acid	1 M NaOH	11.88	1		144.169	0.1929	-1.386	3	2	57.53	-1.8784	0	0.85714	1	0	0	0	1	6	2	2
210		O=C(O)C1(O)CCCCC1	Cocktail 6 and 15	0.685	1123-28-0	F056520	1-Hydroxy-cyclohexanecarboxylic acid	1 M NaOH	27	1		144.169	0.2216	-1.335	3	2	57.53	-3.8184	0	0.85714	1	0	0	0	1	5	2	2
211		N[C@H](C(=O)O)C1CCCCC1	Cocktail 4 and 14	0.809	14328-51-9	F034414	2-Cyclohexyl-L-glycine	1 M NaOH (minor precipitation)	10.8	1		157.212	-1.647	-1.732	3	2	63.32	-9.9844	0	0.875	2	0	0	1	1	6	3	2
212		NC1(C(=O)O)CCC1	Cocktail 3 and 18	Saturated in water*	22264-50-2	F066472	1-Aminocyclobutanecarboxylic acid	Milli-Q water	18.36	1		115.131	-2.587	-0.871	3	2	63.32	-5.6407	0	0.8	1	0	0	0	1	3	2	2
215		N[C@H]1[C@H]2C[C@H]3C[C@H]1C[C@](O)(C2)C3	Cocktail 2 and 17	0.982	62058-03-1	F216321	(1R,3S,4S,5S,7S)-rel-4-Aminoadamantan-1-ol	Milli-Q water	17.28	0.25		167.251	0.4695	-2.189	2	2	46.25	0.1625	0	1	0	0	0	2	3	9	2	2
216		N[C@@]12C[C@H]3C[C@@H](C1)C[C@](O)(C3)C2	Cocktail 7 and 16	0.997	702-82-9	F035807	3-Amino-1-adamantanol	Milli-Q water	10.8	1		167.251	0.4982	-2.138	2	2	46.25	-0.16306	0	1	0	0	0	4	3	8	2	2
217		OC[C@H]1CC[C@H](CO)CC1	Cocktail 10 and 13	1.005	3236-48-4	F093287	trans-1,4-Cyclohexanedimethanol	Milli-Q water	12.96	1		144.213	0.7372	-1.456	2	2	40.46	-5.5908	0	1	2	0	0	0	1	6	4	2
218		O[C@H]1CC[C@H](O)CC1	Cocktail 4 and 18	0.961	6995-79-5	F051118	trans-1,4-Cyclohexanediol	Milli-Q water	14.04	1	5SXI	116.159	0.3478	-1.352	2	2	40.46	-1.2426	0	1	0	0	0	0	1	6	2	2
219		N[C@@H]1CCCC[C@H]1O	Cocktail 8 and 11	0.687	931-16-8	F318734	(1R,2R)-2-Aminocyclohexanol	Milli-Q water	14.04	1		115.175	-0.05	-1.428	2	2	46.25	-8.2695	0	1	0	0	0	2	1	6	2	2
220		N[C@@H](C(=O)O)C1=CCC=CC1	Cocktail 10 and 19	0.798	26774-88-9	F323904	(R)-2-Amino-2-(cyclohexa-1,4-dien-1-yl)acetic acid	1 M NaOH (minor precipitation)	34.56	5		153.18	-2.0269	-1.24	3	2	63.32	-6.7975	0	0.375	2	0	0	1	1	5	3	2
221		Cl.N[C@H]1C=C[C@@H](CO)C1	Cocktail 6 and 12	1.02	168960-19-8	F464084	((1S,4R)-4-Aminocyclopent-2-en-1-yl)methanol hydrochloride	Milli-Q water	10.8	1		113.159	-0.4727	-0.982	2	2	46.25	-5.2309	0	0.66667	1	0	0	2	1	5	3	2
222		CCNC1CCS(=O)(=O)C1.Cl	Cocktail 9 and 15	1.033	1052552-74-5	F347184	N-(1,1-dioxidotetrahydrothien-3-yl)-N-ethylamine hydrochloride	1 M HCl	27	1		163.24	-0.6321	-1.013	3	1	54.55	-2.4729	0	1	2	0	0	1	1	4	3	1
223		O=S1(=O)CCNCC1	Cocktail 8 and 20	1.001	39093-93-1	F214860	Thiomorpholine 1,1-dioxide	Milli-Q water	10.8	1		135.186	-1.1055	-0.365	3	1	54.55	-3.3878	0	1	0	0	0	0	1	5	0	1
224		CN1N=C(C(F)(F)F)CC1=O	Cocktail 5 and 19	0.755	1481-02-3	F008392	1-Methyl-3-trifluoromethyl-2-pyrazolin-5-one	1 M NaOH	10.8	1		166.102	0.3506	-1.568	3	0	32.67	-7.9491	0	0.6	1	0	0	0	1	1	1	0
