# Supplementary material for: Cell wall target fragment discovery using a low‐cost, minimal fragment library
Source: FEBS Lett. 2026 Jan 14;600(11):1638–54. doi: 10.1002/1873-3468.70281 (PMC13244422; doi:10.1002/1873-3468.70281)
Supplement: Supplementary file 4 — Table S3. X‐ray diffraction summary. [file FEB2-600-1638-s006.xlsx]

## Sheet: Sheet1
PDB code	9FZT	9G07	9G45	9G46	9G47	9G4H	9G4K	9G53	9G5A	9G5F	9G5O	9G5Y	9G63	9SWY	9G4O
Protein	CaPGI (without fragment)	CaPGI	CaPGI	CaPGI	CaPGI	CaPGI	CaPGI	AfUAP1	AfUAP1	AfUAP1	AfUAP1	AfUAP1	AfUAP1	AfUAP1 (without fragment)	GacA
Cocktail No.		6	12	13	16	18	19	4	6	8	14	16	18		5
Fragment ID		121	66	88, 217	74	121	136	87	121	17	17	87	97, 121		19
Space group	P 2 21 21	P 2 21 21	P 21 21 21	P 21 21 21	P212121	P212121	P 21 21 21	P 1 21 1	P 21 21 21	P 1 21 1	P 21 21 21	P212121	P 21 21 21	P 21 21 21	P1
Cell dimensions
a, b, c (Å)	68.1 87.4 100.8	68.1 87.4 101.3	86.5 101.4 134.0	86.8 101.2 133.7	86.8 101.2 135.3	87.1 101.4 135.6	87.2 101.5 134.1	55.7 136.8 142.6	55.4 137.5 143.7	56.4 139.8 144.2	56.6 139.8 144.9	55.5 139.5 143.2	55.5 136.8 143.1	55.8 136.87 143.1	36.2 45.7 48.4
α, β, γ (˚)	90.0 90.0 90.0	90.0 90.0 90.0	90.0 90.0 90.0	90.0 90.0 90.0	90.0 90.0 90.0	90.0 90.0 90.0	90.0 90.0 90.0	90.0 90.0 90.0	90.0 90.0 90.0	90.0 90.0 90.0	90.0 90.0 90.0	90.0 90.0 90.0	90.0 90.0 90.0	90.0 90.0 90.0	113.3 99.5 95.0
Rmerge (%)a, b	16.8 (38.6)	10.8 (71.8)	4.5 (18.3)	7.1 (124)	4.5 (18.6)	12.9 (29.1)	5.7 (47.5)	13.1 (253)	7.3 (356)	4.3 (176)	4.2 (231)	17.9 (227)	26.0 (372)	7.4 (321.4)	10.6 (74.2)
CC (1/2) (%)a	98.9 (87.8)	99.7 (74.3)	100 (97.4)	99.9 (44.9)	100 (98.3)	99.8 (95.6)	99.9 (72.5)	99.8 (35.2)	100 (38.9)	100 (31.9)	100 (28.8)	99.9 (59.9)	99.3 (29.7)	99.9 (31.4)	93.4 (54.7)
Completeness (%)a	99.9 (100)	98.0 (83.0)	91.8 (55.6)	80.2 (7.9)	84.2 (38.0)	92.8 (52.1)	82.8 (29.8)	99.5 (97.5)	99.9 (98.7)	84.7 (34.8)	91.1 (46.6)	94.4 (62.8)	100 (97.4)	98.2 (81.1)	79.8 (29.7)
Redundancya	6.7 (5.3)	11.4 (5.2)	11.8 (5.8)	9.9 (1.0)	11.4 (4.1)	11.1 (4.2)	10.7 (2.3)	6.7 (6.1)	13.2 (9.6)	6.3 (3.7)	10.8 (3.7)	13.7 (14.0)	13.6 (14.0)	12.7 (7.7)	3.1 (3.0)
Resolution range (Å)	25.2 – 2.1	29.8 – 1.7	29.7 – 1.6	29.8 – 1.4	81.1 – 1.5	81.2 – 1.5	29.8 – 1.5	51.9 – 2.0	51.4 – 1.9	52.3 – 1.6	49.3 – 1.6	99.9 – 1.9	63.4 – 2.0	71.6 – 1.7	43.4 – 1.5
No. of observationsa	243780 (14907)	805512 (15117)	1688079 (24527)	1707627 (850)	1761716 (31978)	1704332 (32100)	1737355 (6523)	1012165 (45628)	1203495 (43230)	1497281 (18314)	1554233 (13347)	877416 (45063)	973846 (48523)	1455375 (36119)	67960 (3241)
No. of uniquea	36501 (2806)	70609 (2889)	142629 (4209)	171681 (831)	154412 (7721)	153067 (7653)	161729 (2824)	151726 (7449)	91430 (4481)	239403 (4911)	143746 (3643)	64258 (3213)	71521 (3455)	115021 (4713)	21968 (1098)
I/σ(I)a	10.0 (4.0)	15.5 (2.3)	31.2 (7.3)	17.8 (1.1)	19.6 (2.9)	7.2 (1.8)	21.5 (1.6)	7.7 (0.6)	16.7 (0.5)	18.7 (0.6)	22.4 (0.4)	11.8 (1.5)	6.4 (0.5)	15.6 (0.2)	5.4 (2.0)
R (%)c	16.8	16	14.2	15.5	21.1	25.1	17.8	21.6	22.6	20.9	21.6	20.5	21.4	21	18.2
Rfree (%)c	20.9	18.5	16.6	17.9	22.7	27.5	21	26.3	25.9	24.7	24.8	24.7	26.4	25.2	22.8
No. of atoms
Protein	4306	4338	8674	8698	8713	8727	8709	14547	7277	14729	7302	7242	7253	7353	2288
Water	479	437	1014	1108	1085	888	1016	514	96	956	563	261	175	216	163
Fragment		8	22	42	22	16	18	22	24	60	50	11	37		12
B-factors (Å2)
Protein	9.4	18.4	12.9	13.3	10	10.9	17	44	55.8	39.4	42.5	30.1	47.9	47	12.4
Water	16.9	26.7	23.7	23.9	19.9	18.3	26.6	42.2	44.6	39.2	43.1	29.6	40.3	42.5	20.3
Fragment		17.2	18.7	25.6	15.8	10.5	33.1	46.6	52.2	36.4	41.1	42.1	56		13.6
RMSD from ideal geometry
Bond length (Å)	0.01	0.01	0.01	0.01	0.01	0.01	0.01	0.01	0.01	0.01	0.01	0.01	0.01	0.01	0.01
Bond angle (Å)	1.5	1.6	1.8	1.8	0.79	0.8	1.7	0.8	1.5	1.5	1.6	0.9	1.6	1.4	1
a	Numbers in brackets indicate outershell values
b
c
