# Supplementary material for: Cell wall target fragment discovery using a low‐cost, minimal fragment library
Source: FEBS Lett. 2026 Jan 14;600(11):1638–54. doi: 10.1002/1873-3468.70281 (PMC13244422; doi:10.1002/1873-3468.70281)
Supplement: Supplementary file 5 — Data S1. Similarity and dissimilarity matrix of fragments. [file FEB2-600-1638-s007.xlsx]

## Sheet: Similarity (x) matrix
Similarity matrix of fragments
Fragment ID	5	7	11	16	17	18	19	20	21	23	24	25	27	32	37	40	41	42	44	52	54	55	57	61	62	63	64	66	72	74	79	80	85	87	88	90	93	95	97	108	113	116	118	121	123	126	127	128	130
5	0	0.239583	0.382022	0.520325	0.565217	0.586777	0.579832	0.333333	0.593496	0.474138	0.504132	0.508197	0.613333	0.683544	0.537313	0.414634	0.414634	0.5	0.637681	0.613095	0.641618	0.651429	0.596491	0.542254	0.586667	0.59589	0.6	0.608974	0.5625	0.629412	0.522388	0.503876	0.72973	0.578125	0.625954	0.420561	0.5	0.658065	0.674847	0.59893	0.745856	0.673469	0.676471	0.817518	0.666667	0.767296	0.766917	0.758865	0.593548
7	0.239583	0	0.42268	0.51938	0.561983	0.582677	0.576	0.369748	0.6	0.487805	0.503937	0.507812	0.608974	0.684848	0.535714	0.430769	0.430769	0.519231	0.631944	0.576471	0.605714	0.623596	0.54386	0.510345	0.546053	0.554054	0.559211	0.56051	0.50625	0.593023	0.489051	0.469697	0.729032	0.574627	0.620438	0.438596	0.455882	0.652174	0.676471	0.566138	0.696133	0.60274	0.620438	0.751825	0.596899	0.71875	0.708955	0.704225	0.544872
11	0.382022	0.42268	0	0.650407	0.692982	0.708333	0.70339	0.530435	0.680672	0.536364	0.636364	0.639344	0.711409	0.77707	0.646617	0.532787	0.532787	0.644737	0.744526	0.700599	0.726744	0.728324	0.697674	0.605839	0.648276	0.669014	0.652778	0.66	0.670807	0.676829	0.555556	0.54918	0.771429	0.639344	0.688	0.556604	0.619403	0.711409	0.717949	0.712042	0.787356	0.683824	0.708661	0.813008	0.677966	0.767123	0.816	0.78626	0.644295
16	0.520325	0.51938	0.650407	0	0.201923	0.404959	0.353448	0.419847	0.375	0.382114	0.388889	0.393701	0.296296	0.456376	0.348485	0.438849	0.438849	0.425806	0.306452	0.482143	0.564246	0.574586	0.494253	0.652941	0.662857	0.535484	0.567901	0.533742	0.534884	0.551136	0.666667	0.65625	0.561644	0.532374	0.421875	0.434426	0.542484	0.456376	0.521739	0.600985	0.791262	0.64375	0.745342	0.871166	0.7875	0.768362	0.84472	0.791411	0.716578
17	0.565217	0.561983	0.692982	0.201923	0	0.307692	0.26	0.467742	0.288462	0.457627	0.47541	0.479675	0.374046	0.361538	0.352459	0.484848	0.484848	0.445205	0.229358	0.521739	0.596491	0.606936	0.524096	0.699387	0.715976	0.571429	0.603896	0.567742	0.558282	0.591716	0.72327	0.722581	0.503876	0.604478	0.495935	0.512821	0.61745	0.541096	0.601266	0.651515	0.828283	0.666667	0.774834	0.908497	0.82	0.789157	0.880795	0.831169	0.767956
18	0.586777	0.582677	0.708333	0.404959	0.307692	0	0.14433	0.352941	0.122449	0.336283	0.372881	0.350427	0.389706	0.413043	0.407692	0.377953	0.377953	0.446667	0.408	0.613636	0.586207	0.588571	0.514793	0.654321	0.672619	0.615385	0.644172	0.642857	0.598837	0.666667	0.717791	0.732919	0.420635	0.515385	0.541985	0.56	0.649682	0.577922	0.615854	0.585492	0.81	0.720497	0.735099	0.905063	0.819355	0.737805	0.88535	0.851852	0.775401
19	0.579832	0.576	0.70339	0.353448	0.26	0.14433	0	0.34188	0.142857	0.324324	0.362069	0.324561	0.416058	0.416058	0.410853	0.368	0.368	0.449664	0.398374	0.601156	0.581395	0.591954	0.508982	0.658385	0.676647	0.582781	0.613924	0.654762	0.568862	0.67033	0.714286	0.72956	0.484615	0.507812	0.523438	0.504202	0.627451	0.562914	0.619632	0.581152	0.808081	0.725	0.74	0.910828	0.824675	0.742331	0.883871	0.835443	0.772973
20	0.333333	0.369748	0.530435	0.419847	0.467742	0.352941	0.34188	0	0.377049	0.243478	0.311475	0.317073	0.446667	0.54375	0.398551	0.166667	0.166667	0.319728	0.560811	0.558659	0.522727	0.533708	0.441176	0.531646	0.572289	0.5625	0.567073	0.584795	0.517442	0.582418	0.56129	0.575163	0.589404	0.419847	0.576389	0.484375	0.513158	0.534591	0.590643	0.440217	0.733668	0.658537	0.633333	0.852761	0.720779	0.7	0.811321	0.75	0.657459
21	0.593496	0.6	0.680672	0.375	0.288462	0.122449	0.142857	0.377049	0	0.303571	0.396694	0.401639	0.421429	0.398551	0.428571	0.349206	0.349206	0.464052	0.404762	0.610169	0.590909	0.59322	0.520468	0.650307	0.684211	0.593548	0.623457	0.662791	0.587209	0.67027	0.705521	0.743902	0.44186	0.533835	0.526718	0.555556	0.64557	0.574194	0.612121	0.589744	0.811881	0.739394	0.754839	0.913043	0.836478	0.733333	0.886792	0.846626	0.777778
23	0.474138	0.487805	0.536364	0.382114	0.457627	0.336283	0.324324	0.243478	0.303571	0	0.216216	0.223214	0.404255	0.529412	0.398496	0.290323	0.290323	0.427632	0.556338	0.595506	0.568182	0.578652	0.488235	0.545455	0.57764	0.576923	0.598765	0.623529	0.572254	0.63388	0.594771	0.636364	0.576389	0.368852	0.551471	0.423729	0.546667	0.509934	0.570552	0.539267	0.748718	0.699387	0.659864	0.852564	0.756579	0.693252	0.832258	0.78481	0.687151
24	0.504132	0.503937	0.636364	0.388889	0.47541	0.372881	0.362069	0.311475	0.396694	0.216216	0	0.20354	0.431507	0.559748	0.460993	0.4	0.4	0.471698	0.568493	0.627027	0.616216	0.625668	0.541899	0.609756	0.621302	0.630303	0.641176	0.655367	0.605556	0.670157	0.639752	0.64557	0.606667	0.388889	0.553957	0.455285	0.558442	0.550633	0.605882	0.577889	0.772277	0.721893	0.686275	0.87037	0.778481	0.745665	0.84375	0.790123	0.708108
25	0.508197	0.507812	0.639344	0.393701	0.479675	0.350427	0.324561	0.317073	0.401639	0.223214	0.20354	0	0.435374	0.5625	0.464789	0.404412	0.404412	0.475	0.571429	0.629032	0.61828	0.62766	0.519774	0.603659	0.623529	0.63253	0.643275	0.657303	0.6	0.657895	0.641975	0.639241	0.609272	0.393701	0.557143	0.421488	0.56129	0.553459	0.608187	0.572864	0.761194	0.723529	0.688312	0.871166	0.779874	0.747126	0.84472	0.791411	0.702703
27	0.613333	0.608974	0.711409	0.296296	0.374046	0.389706	0.416058	0.446667	0.421429	0.404255	0.431507	0.435374	0	0.389937	0.269504	0.411765	0.411765	0.373494	0.372414	0.558974	0.502646	0.520833	0.434783	0.598901	0.594595	0.594444	0.634921	0.575269	0.59596	0.58794	0.677419	0.68306	0.467532	0.553459	0.519481	0.533784	0.608939	0.4	0.45614	0.537736	0.738532	0.672131	0.733333	0.864865	0.791209	0.715789	0.847826	0.820106	0.733333
32	0.683544	0.684848	0.77707	0.456376	0.361538	0.413043	0.416058	0.54375	0.398551	0.529412	0.559748	0.5625	0.389937	0	0.384106	0.5	0.5	0.353659	0.34965	0.551546	0.526042	0.520833	0.530612	0.692308	0.706468	0.675393	0.69697	0.668342	0.657005	0.674528	0.77	0.788945	0.314286	0.647059	0.634731	0.63522	0.716495	0.467066	0.482759	0.634361	0.804348	0.747423	0.8125	0.923077	0.860104	0.773869	0.901554	0.85641	0.807175
37	0.537313	0.535714	0.646617	0.348485	0.352459	0.407692	0.410853	0.398551	0.428571	0.398496	0.460993	0.464789	0.269504	0.384106	0	0.338129	0.338129	0.324675	0.455172	0.561497	0.502762	0.521739	0.449438	0.56213	0.582857	0.590643	0.625698	0.570621	0.592593	0.584211	0.655172	0.691429	0.465753	0.527027	0.569536	0.52518	0.622093	0.455696	0.472727	0.546341	0.723301	0.641176	0.729412	0.862069	0.769231	0.696629	0.837209	0.814607	0.697436
40	0.414634	0.430769	0.532787	0.438849	0.484848	0.377953	0.368	0.166667	0.349206	0.290323	0.4	0.404412	0.411765	0.5	0.338129	0	0	0.298013	0.56129	0.55914	0.465909	0.477528	0.401163	0.496894	0.555556	0.545455	0.550296	0.58427	0.519553	0.574468	0.570552	0.618182	0.523179	0.471831	0.576159	0.542857	0.560976	0.5	0.557471	0.394595	0.715686	0.647059	0.664596	0.861272	0.745455	0.625	0.822485	0.77907	0.675393
41	0.414634	0.430769	0.532787	0.438849	0.484848	0.377953	0.368	0.166667	0.349206	0.290323	0.4	0.404412	0.411765	0.5	0.338129	0	0	0.298013	0.56129	0.55914	0.465909	0.477528	0.401163	0.496894	0.555556	0.545455	0.550296	0.58427	0.519553	0.574468	0.570552	0.618182	0.523179	0.471831	0.576159	0.542857	0.560976	0.5	0.557471	0.394595	0.715686	0.647059	0.664596	0.861272	0.745455	0.625	0.822485	0.77907	0.675393
42	0.5	0.519231	0.644737	0.425806	0.445205	0.446667	0.449664	0.319728	0.464052	0.427632	0.471698	0.475	0.373494	0.353659	0.324675	0.298013	0.298013	0	0.407643	0.463542	0.403226	0.439791	0.402116	0.591623	0.616162	0.609375	0.597938	0.539267	0.561576	0.553922	0.645833	0.657895	0.417722	0.547619	0.601156	0.565217	0.586022	0.411765	0.472527	0.478873	0.743478	0.647368	0.691892	0.874372	0.768421	0.683673	0.846939	0.784615	0.715596
44	0.637681	0.631944	0.744526	0.306452	0.229358	0.408	0.398374	0.560811	0.404762	0.556338	0.568493	0.571429	0.372414	0.34965	0.455172	0.56129	0.56129	0.407643	0	0.5	0.562842	0.588235	0.574468	0.736559	0.743455	0.629412	0.655367	0.615819	0.612903	0.640625	0.758242	0.758427	0.434783	0.66242	0.565517	0.582734	0.660819	0.525	0.589595	0.687783	0.846154	0.703488	0.797688	0.914286	0.837209	0.808511	0.896552	0.846591	0.794118
52	0.613095	0.576471	0.700599	0.482143	0.521739	0.613636	0.601156	0.558659	0.610169	0.595506	0.627027	0.629032	0.558974	0.551546	0.561497	0.55914	0.55914	0.463542	0.5	0	0.269663	0.254237	0.335106	0.435754	0.484043	0.325301	0.27439	0.231707	0.370968	0.290503	0.442529	0.435294	0.589189	0.664921	0.594444	0.533333	0.298137	0.464481	0.517949	0.490991	0.660714	0.468571	0.5625	0.736559	0.638889	0.569149	0.704918	0.614525	0.5
54	0.641618	0.605714	0.726744	0.564246	0.596491	0.586207	0.581395	0.522727	0.590909	0.568182	0.616216	0.61828	0.502646	0.526042	0.502762	0.465909	0.465909	0.403226	0.562842	0.269663	0	0.0920245	0.333333	0.311377	0.34104	0.313253	0.371429	0.340909	0.443878	0.378947	0.431034	0.468571	0.505682	0.625668	0.636364	0.605714	0.385965	0.436464	0.468421	0.41784	0.575472	0.52459	0.575419	0.73262	0.68617	0.477528	0.693989	0.648649	0.527638
55	0.651429	0.623596	0.728324	0.574586	0.606936	0.588571	0.591954	0.533708	0.59322	0.578652	0.625668	0.62766	0.520833	0.520833	0.521739	0.477528	0.477528	0.439791	0.588235	0.254237	0.0920245	0	0.34555	0.315476	0.363636	0.337278	0.393258	0.363128	0.454545	0.390625	0.451977	0.480226	0.541436	0.634921	0.638298	0.615819	0.398844	0.456522	0.494845	0.435185	0.584112	0.535135	0.585635	0.740741	0.687831	0.488889	0.709677	0.664894	0.544554
57	0.596491	0.54386	0.697674	0.494253	0.524096	0.514793	0.508982	0.441176	0.520468	0.488235	0.541899	0.519774	0.434783	0.530612	0.449438	0.401163	0.401163	0.402116	0.574468	0.335106	0.333333	0.34555	0	0.448649	0.487047	0.451087	0.406593	0.35	0.442211	0.335106	0.505376	0.524324	0.574468	0.606383	0.65285	0.59322	0.464481	0.523077	0.556098	0.379147	0.629464	0.497268	0.563536	0.80198	0.6875	0.569948	0.761421	0.712121	0.567308
61	0.542254	0.510345	0.605839	0.652941	0.699387	0.654321	0.658385	0.531646	0.650307	0.545455	0.609756	0.603659	0.598901	0.692308	0.56213	0.496894	0.496894	0.591623	0.736559	0.435754	0.311377	0.315476	0.448649	0	0.176056	0.384615	0.41358	0.428571	0.469613	0.478261	0.23741	0.333333	0.708791	0.636905	0.687861	0.520548	0.289655	0.598901	0.578378	0.462687	0.477778	0.559524	0.55414	0.66879	0.596154	0.48125	0.620915	0.6125	0.441176
62	0.586667	0.546053	0.648276	0.662857	0.715976	0.672619	0.676647	0.572289	0.684211	0.57764	0.621302	0.623529	0.594595	0.706468	0.582857	0.555556	0.555556	0.616162	0.743455	0.484043	0.34104	0.363636	0.487047	0.176056	0	0.286667	0.3625	0.454023	0.515789	0.507853	0.322148	0.366667	0.709677	0.639535	0.674286	0.536424	0.324503	0.586957	0.566845	0.483092	0.467033	0.572254	0.576687	0.619355	0.617284	0.52381	0.65	0.624242	0.465909
63	0.59589	0.554054	0.669014	0.535484	0.571429	0.615385	0.582781	0.5625	0.593548	0.576923	0.630303	0.63253	0.594444	0.675393	0.590643	0.545455	0.545455	0.609375	0.629412	0.325301	0.313253	0.337278	0.451087	0.384615	0.286667	0	0.152174	0.33121	0.363095	0.364706	0.38	0.402685	0.698324	0.64881	0.566879	0.534247	0.291667	0.578652	0.611702	0.487685	0.619289	0.5	0.584906	0.647059	0.64375	0.548193	0.66879	0.598726	0.479769
64	0.6	0.559211	0.652778	0.567901	0.603896	0.644172	0.613924	0.567073	0.623457	0.598765	0.641176	0.643275	0.634921	0.69697	0.625698	0.550296	0.550296	0.597938	0.655367	0.27439	0.371429	0.393258	0.406593	0.41358	0.3625	0.152174	0	0.231788	0.362573	0.284848	0.33557	0.358108	0.685083	0.635294	0.571429	0.559211	0.280822	0.582418	0.614583	0.478049	0.64878	0.524096	0.516129	0.658228	0.646341	0.561404	0.64557	0.584906	0.414201
66	0.608974	0.56051	0.66	0.533742	0.567742	0.642857	0.654762	0.584795	0.662791	0.623529	0.655367	0.657303	0.575269	0.668342	0.570621	0.58427	0.58427	0.539267	0.615819	0.231707	0.340909	0.363128	0.35	0.428571	0.454023	0.33121	0.231788	0	0.369318	0.152866	0.333333	0.322148	0.653846	0.649718	0.580838	0.56051	0.302632	0.551913	0.555556	0.473684	0.647619	0.463415	0.509434	0.696429	0.636905	0.554286	0.652439	0.576687	0.410405
72	0.5625	0.50625	0.670807	0.534884	0.558282	0.598837	0.568862	0.517442	0.587209	0.572254	0.605556	0.6	0.59596	0.657005	0.592593	0.519553	0.519553	0.561576	0.612903	0.370968	0.443878	0.454545	0.442211	0.469613	0.515789	0.363095	0.362573	0.369318	0	0.370968	0.423529	0.42515	0.703518	0.630435	0.571429	0.542683	0.36747	0.603015	0.625	0.314721	0.585714	0.459302	0.595506	0.703911	0.617143	0.592593	0.639535	0.583815	0.391061
74	0.629412	0.593023	0.676829	0.551136	0.591716	0.666667	0.67033	0.582418	0.67027	0.63388	0.670157	0.657895	0.58794	0.674528	0.584211	0.574468	0.574468	0.553922	0.640625	0.290503	0.378947	0.390625	0.335106	0.478261	0.507853	0.364706	0.284848	0.152866	0.370968	0	0.36747	0.387879	0.675127	0.671875	0.625	0.601156	0.388235	0.580808	0.583333	0.419811	0.666667	0.511111	0.570621	0.72973	0.682796	0.598958	0.683333	0.590909	0.452128
79	0.522388	0.489051	0.555556	0.666667	0.72327	0.717791	0.714286	0.56129	0.705521	0.594771	0.639752	0.641975	0.677419	0.77	0.655172	0.570552	0.570552	0.645833	0.758242	0.442529	0.431034	0.451977	0.505376	0.23741	0.322148	0.38	0.33557	0.333333	0.423529	0.36747	0	0.195312	0.751381	0.625	0.645963	0.542254	0.255474	0.633333	0.588889	0.477157	0.567568	0.570552	0.506849	0.648649	0.609272	0.564417	0.587413	0.5	0.348387
80	0.503876	0.469697	0.54918	0.65625	0.722581	0.732919	0.72956	0.575163	0.743902	0.636364	0.64557	0.639241	0.68306	0.788945	0.691429	0.618182	0.618182	0.657895	0.758427	0.435294	0.468571	0.480226	0.524324	0.333333	0.366667	0.402685	0.358108	0.322148	0.42515	0.387879	0.195312	0	0.779006	0.639241	0.634615	0.503704	0.227273	0.638418	0.608939	0.510101	0.586957	0.547771	0.5	0.617021	0.556338	0.612121	0.551471	0.492754	0.326667
85	0.72973	0.729032	0.771429	0.561644	0.503876	0.420635	0.484615	0.589404	0.44186	0.576389	0.606667	0.609272	0.467532	0.314286	0.465753	0.523179	0.523179	0.417722	0.434783	0.589189	0.505682	0.541436	0.574468	0.708791	0.709677	0.698324	0.685083	0.653846	0.703518	0.675127	0.751381	0.779006	0	0.581081	0.594595	0.703947	0.741758	0.394558	0.415584	0.651163	0.802817	0.75419	0.746988	0.895349	0.857143	0.734463	0.877193	0.853107	0.788177
87	0.578125	0.574627	0.639344	0.532374	0.604478	0.515385	0.507812	0.419847	0.533835	0.368852	0.388889	0.393701	0.553459	0.647059	0.527027	0.471831	0.471831	0.547619	0.66242	0.664921	0.625668	0.634921	0.606383	0.636905	0.639535	0.64881	0.635294	0.649718	0.630435	0.671875	0.625	0.639241	0.581081	0	0.316667	0.55303	0.60625	0.535032	0.591716	0.607843	0.646739	0.730994	0.653333	0.835443	0.772152	0.717647	0.807692	0.761006	0.681319
88	0.625954	0.620438	0.688	0.421875	0.495935	0.541985	0.523438	0.576389	0.526718	0.551471	0.553957	0.557143	0.519481	0.634731	0.569536	0.576159	0.576159	0.601156	0.565517	0.594444	0.636364	0.638298	0.65285	0.687861	0.674286	0.566879	0.571429	0.580838	0.571429	0.625	0.645963	0.634615	0.594595	0.316667	0	0.523438	0.564935	0.48	0.552147	0.644231	0.679144	0.69697	0.701299	0.818182	0.769231	0.744186	0.797386	0.741935	0.692308
90	0.420561	0.438596	0.556604	0.434426	0.512821	0.56	0.504202	0.484375	0.555556	0.423729	0.455285	0.421488	0.533784	0.63522	0.52518	0.542857	0.542857	0.565217	0.582734	0.533333	0.605714	0.615819	0.59322	0.520548	0.536424	0.534247	0.559211	0.56051	0.542683	0.601156	0.542254	0.503704	0.703947	0.55303	0.523438	0	0.409091	0.513699	0.5	0.638191	0.717391	0.675325	0.659574	0.804196	0.697842	0.76506	0.77305	0.704225	0.607362
93	0.5	0.455882	0.619403	0.542484	0.61745	0.649682	0.627451	0.513158	0.64557	0.546667	0.558442	0.56129	0.608939	0.716495	0.622093	0.560976	0.560976	0.586022	0.660819	0.298137	0.385965	0.398844	0.464481	0.289655	0.324503	0.291667	0.280822	0.302632	0.36747	0.388235	0.255474	0.227273	0.741758	0.60625	0.564935	0.409091	0	0.54386	0.595628	0.477387	0.574468	0.506329	0.486301	0.655629	0.560811	0.572289	0.605442	0.540541	0.391304
95	0.658065	0.652174	0.711409	0.456376	0.541096	0.577922	0.562914	0.534591	0.574194	0.509934	0.550633	0.553459	0.4	0.467066	0.455696	0.5	0.5	0.411765	0.525	0.464481	0.436464	0.456522	0.523077	0.598901	0.586957	0.578652	0.582418	0.551913	0.603015	0.580808	0.633333	0.638418	0.394558	0.535032	0.48	0.513699	0.54386	0	0.166667	0.571429	0.72093	0.679348	0.650888	0.826816	0.764045	0.688172	0.808989	0.740113	0.696078
97	0.674847	0.676471	0.717949	0.521739	0.601266	0.615854	0.619632	0.590643	0.612121	0.570552	0.605882	0.608187	0.45614	0.482759	0.472727	0.557471	0.557471	0.472527	0.589595	0.517949	0.468421	0.494845	0.556098	0.578378	0.566845	0.611702	0.614583	0.555556	0.625	0.583333	0.588889	0.608939	0.415584	0.591716	0.552147	0.5	0.595628	0.166667	0	0.59292	0.695853	0.706186	0.688889	0.834225	0.787234	0.733668	0.810811	0.723757	0.676329
108	0.59893	0.566138	0.712042	0.600985	0.651515	0.585492	0.581152	0.440217	0.589744	0.539267	0.577889	0.572864	0.537736	0.634361	0.546341	0.394595	0.394595	0.478873	0.687783	0.490991	0.41784	0.435185	0.379147	0.462687	0.483092	0.487685	0.478049	0.473684	0.314721	0.419811	0.477157	0.510101	0.651163	0.607843	0.644231	0.638191	0.477387	0.571429	0.59292	0	0.497717	0.5	0.597015	0.730769	0.63	0.553398	0.67	0.65534	0.439024
113	0.745856	0.696133	0.787356	0.791262	0.828283	0.81	0.808081	0.733668	0.811881	0.748718	0.772277	0.761194	0.738532	0.804348	0.723301	0.715686	0.715686	0.743478	0.846154	0.660714	0.575472	0.584112	0.629464	0.477778	0.467033	0.619289	0.64878	0.647619	0.585714	0.666667	0.567568	0.586957	0.802817	0.646739	0.679144	0.717391	0.574468	0.72093	0.695853	0.497717	0	0.56044	0.657609	0.660819	0.626437	0.570652	0.616766	0.677596	0.530928
116	0.673469	0.60274	0.683824	0.64375	0.666667	0.720497	0.725	0.658537	0.739394	0.699387	0.721893	0.723529	0.672131	0.747423	0.641176	0.647059	0.647059	0.647368	0.703488	0.468571	0.52459	0.535135	0.497268	0.559524	0.572254	0.5	0.524096	0.463415	0.459302	0.511111	0.570552	0.547771	0.75419	0.730994	0.69697	0.675325	0.506329	0.679348	0.706186	0.5	0.56044	0	0.557047	0.668919	0.466667	0.54717	0.655405	0.645161	0.52907
118	0.676471	0.620438	0.708661	0.745342	0.774834	0.735099	0.74	0.633333	0.754839	0.659864	0.686275	0.688312	0.733333	0.8125	0.729412	0.664596	0.664596	0.691892	0.797688	0.5625	0.575419	0.585635	0.563536	0.55414	0.576687	0.584906	0.516129	0.509434	0.595506	0.570621	0.506849	0.5	0.746988	0.653333	0.701299	0.659574	0.486301	0.650888	0.688889	0.597015	0.657609	0.557047	0	0.520325	0.358974	0.37594	0.479339	0.452381	0.5125
121	0.817518	0.751825	0.813008	0.871166	0.908497	0.905063	0.910828	0.852761	0.913043	0.852564	0.87037	0.871166	0.864865	0.923077	0.862069	0.861272	0.861272	0.874372	0.914286	0.736559	0.73262	0.740741	0.80198	0.66879	0.619355	0.647059	0.658228	0.696429	0.703911	0.72973	0.648649	0.617021	0.895349	0.835443	0.818182	0.804196	0.655629	0.826816	0.834225	0.730769	0.660819	0.668919	0.520325	0	0.358491	0.511278	0.270833	0.405405	0.543046
123	0.666667	0.596899	0.677966	0.7875	0.82	0.819355	0.824675	0.720779	0.836478	0.756579	0.778481	0.779874	0.791209	0.860104	0.769231	0.745455	0.745455	0.768421	0.837209	0.638889	0.68617	0.687831	0.6875	0.596154	0.617284	0.64375	0.646341	0.636905	0.617143	0.682796	0.609272	0.556338	0.857143	0.772152	0.769231	0.697842	0.560811	0.764045	0.787234	0.63	0.626437	0.466667	0.358974	0.358491	0	0.459259	0.45614	0.515873	0.486842
126	0.767296	0.71875	0.767123	0.768362	0.789157	0.737805	0.742331	0.7	0.733333	0.693252	0.745665	0.747126	0.715789	0.773869	0.696629	0.625	0.625	0.683673	0.808511	0.569149	0.477528	0.488889	0.569948	0.48125	0.52381	0.548193	0.561404	0.554286	0.592593	0.598958	0.564417	0.612121	0.734463	0.717647	0.744186	0.76506	0.572289	0.688172	0.733668	0.553398	0.570652	0.54717	0.37594	0.511278	0.459259	0	0.518519	0.482014	0.596685
127	0.766917	0.708955	0.816	0.84472	0.880795	0.88535	0.883871	0.811321	0.886792	0.832258	0.84375	0.84472	0.847826	0.901554	0.837209	0.822485	0.822485	0.846939	0.896552	0.704918	0.693989	0.709677	0.761421	0.620915	0.65	0.66879	0.64557	0.652439	0.639535	0.683333	0.587413	0.551471	0.877193	0.807692	0.797386	0.77305	0.605442	0.808989	0.810811	0.67	0.616766	0.655405	0.479339	0.270833	0.45614	0.518519	0	0.372727	0.468966
128	0.758865	0.704225	0.78626	0.791411	0.831169	0.851852	0.835443	0.75	0.846626	0.78481	0.790123	0.791411	0.820106	0.85641	0.814607	0.77907	0.77907	0.784615	0.846591	0.614525	0.648649	0.664894	0.712121	0.6125	0.624242	0.598726	0.584906	0.576687	0.583815	0.590909	0.5	0.492754	0.853107	0.761006	0.741935	0.704225	0.540541	0.740113	0.723757	0.65534	0.677596	0.645161	0.452381	0.405405	0.515873	0.482014	0.372727	0	0.54375
130	0.593548	0.544872	0.644295	0.716578	0.767956	0.775401	0.772973	0.657459	0.777778	0.687151	0.708108	0.702703	0.733333	0.807175	0.697436	0.675393	0.675393	0.715596	0.794118	0.5	0.527638	0.544554	0.567308	0.441176	0.465909	0.479769	0.414201	0.410405	0.391061	0.452128	0.348387	0.326667	0.788177	0.681319	0.692308	0.607362	0.391304	0.696078	0.676329	0.439024	0.530928	0.52907	0.5125	0.543046	0.486842	0.596685	0.468966	0.54375	0
131	0.588608	0.522293	0.664516	0.696809	0.740331	0.741935	0.745946	0.644809	0.757895	0.681319	0.695187	0.682796	0.709524	0.790179	0.691919	0.670103	0.670103	0.69863	0.763547	0.497462	0.494949	0.512438	0.570755	0.402367	0.428571	0.450867	0.47486	0.469945	0.381215	0.52	0.408537	0.358974	0.793269	0.703704	0.700535	0.585366	0.37037	0.697115	0.696262	0.474178	0.489583	0.473373	0.5	0.47973	0.412162	0.561111	0.423611	0.539877	0.198718
132	0.675159	0.617834	0.745098	0.588957	0.616883	0.587097	0.590909	0.534591	0.610063	0.575949	0.628743	0.630952	0.537143	0.608696	0.521212	0.48125	0.48125	0.474576	0.643678	0.505319	0.461957	0.473118	0.372881	0.59116	0.609626	0.60989	0.566667	0.519553	0.61	0.551546	0.663043	0.68306	0.534161	0.606061	0.658824	0.723529	0.631868	0.537143	0.603175	0.537736	0.70892	0.54491	0.529032	0.8	0.674699	0.521212	0.767442	0.732955	0.689655
133	0.63871	0.589744	0.708609	0.621302	0.666667	0.585987	0.571429	0.487179	0.6	0.538462	0.585366	0.587879	0.584699	0.651042	0.50303	0.433121	0.433121	0.483333	0.701087	0.594059	0.555556	0.565	0.452128	0.590164	0.615789	0.623656	0.57377	0.582011	0.60199	0.614634	0.639344	0.636872	0.618497	0.579268	0.656977	0.698225	0.615385	0.592391	0.637755	0.465686	0.688679	0.569767	0.439189	0.716867	0.579618	0.475309	0.67284	0.638554	0.613402
134	0.864286	0.833333	0.908397	0.882716	0.906667	0.888889	0.894737	0.857143	0.897436	0.871795	0.867925	0.86875	0.868852	0.910526	0.872832	0.865497	0.865497	0.878173	0.912791	0.745946	0.735135	0.736559	0.810945	0.670968	0.697531	0.740741	0.717791	0.690909	0.550633	0.711111	0.602837	0.675862	0.88024	0.847134	0.837662	0.833333	0.684211	0.843575	0.805556	0.661538	0.630303	0.689189	0.693431	0.635593	0.733333	0.7	0.582609	0.619048	0.608974
136	0.842105	0.810345	0.876543	0.842105	0.89071	0.857923	0.856354	0.807487	0.859459	0.812155	0.809783	0.810811	0.805825	0.855814	0.847291	0.786458	0.786458	0.767773	0.875622	0.651741	0.621212	0.623116	0.688679	0.638889	0.648649	0.714286	0.659459	0.643617	0.574468	0.658416	0.611765	0.649123	0.810526	0.791209	0.79558	0.810345	0.634286	0.725389	0.73	0.522167	0.567568	0.621302	0.602564	0.630137	0.679245	0.555556	0.587413	0.57047	0.569832
137	0.846154	0.796178	0.853147	0.775758	0.821656	0.842424	0.826087	0.821839	0.837349	0.83432	0.824561	0.825581	0.806283	0.865672	0.832432	0.805556	0.805556	0.807882	0.837989	0.632432	0.705584	0.707071	0.719212	0.724719	0.718232	0.652695	0.606061	0.597633	0.502994	0.625	0.645963	0.660377	0.844444	0.804734	0.709677	0.803797	0.601266	0.747253	0.777202	0.52356	0.60452	0.485915	0.639456	0.641791	0.618705	0.606452	0.616541	0.576642	0.583333
139	0.777027	0.733333	0.768657	0.819767	0.84472	0.814815	0.82716	0.759036	0.831325	0.792683	0.790419	0.791667	0.768817	0.825641	0.774011	0.751445	0.751445	0.766497	0.857923	0.71066	0.680412	0.675258	0.681818	0.609756	0.621302	0.723164	0.694915	0.677778	0.664894	0.717172	0.648148	0.670807	0.784884	0.673203	0.686275	0.789809	0.662651	0.741758	0.759162	0.63285	0.49697	0.550336	0.594406	0.692857	0.548872	0.608974	0.697183	0.710526	0.634286
140	0.705036	0.669014	0.698413	0.768293	0.836478	0.842424	0.840491	0.75	0.85119	0.761006	0.751553	0.753086	0.793651	0.871287	0.80663	0.771429	0.771429	0.79602	0.857143	0.682292	0.725	0.726368	0.712871	0.656805	0.666667	0.684211	0.647059	0.645714	0.618785	0.682292	0.611465	0.58	0.850829	0.644295	0.648649	0.731544	0.610063	0.774194	0.777202	0.637681	0.58046	0.537415	0.630137	0.681159	0.545455	0.714286	0.676259	0.691275	0.54878
145	0.912621	0.87963	0.921348	0.844828	0.875	0.817308	0.813725	0.808696	0.820755	0.771429	0.779817	0.781818	0.848921	0.888889	0.852713	0.824	0.824	0.855263	0.897638	0.885542	0.838509	0.839506	0.863905	0.87234	0.876712	0.870504	0.882759	0.880795	0.890244	0.892216	0.880597	0.91791	0.842975	0.759259	0.842105	0.869159	0.875	0.848921	0.88	0.879581	0.895062	0.877863	0.8	0.893204	0.912281	0.786885	0.895238	0.866071	0.930818
146	0.915094	0.902655	0.912088	0.848739	0.823529	0.673684	0.76	0.793103	0.680412	0.742857	0.785714	0.787611	0.818841	0.827338	0.829457	0.790323	0.790323	0.827815	0.827869	0.887574	0.848485	0.842424	0.852941	0.859155	0.886667	0.888889	0.907285	0.897436	0.905325	0.913295	0.883212	0.950355	0.756522	0.808696	0.865546	0.892857	0.885714	0.843972	0.875	0.875648	0.903614	0.87218	0.836207	0.926606	0.91453	0.762295	0.9375	0.907563	0.957831
147	0.866667	0.857143	0.842697	0.794872	0.862385	0.796296	0.792453	0.747826	0.777778	0.653465	0.691589	0.694444	0.807143	0.871622	0.816794	0.747967	0.747967	0.809211	0.886364	0.870588	0.824242	0.825301	0.843023	0.814286	0.844595	0.861111	0.865772	0.864516	0.875	0.877193	0.810606	0.874074	0.824	0.669811	0.791304	0.836364	0.832117	0.789855	0.833333	0.836842	0.865854	0.842105	0.791304	0.869159	0.880342	0.719008	0.87156	0.803571	0.900621
148	0.850467	0.842105	0.836957	0.771186	0.846847	0.781818	0.777778	0.735043	0.763636	0.613861	0.654206	0.657407	0.787234	0.86	0.804511	0.736	0.736	0.79085	0.873134	0.860465	0.828402	0.829412	0.82659	0.811189	0.84106	0.857143	0.861842	0.867925	0.871345	0.88	0.816176	0.877698	0.829457	0.705357	0.808333	0.810811	0.811594	0.769784	0.822368	0.828125	0.862275	0.838235	0.777778	0.873874	0.865546	0.728	0.876106	0.820513	0.90303
150	0.913978	0.910891	0.835616	0.901786	0.94	0.912621	0.910891	0.875	0.893204	0.831683	0.87037	0.87156	0.896296	0.935714	0.867769	0.866667	0.866667	0.90604	0.95122	0.945455	0.926829	0.927273	0.928994	0.84375	0.883212	0.934307	0.93662	0.939597	0.944444	0.945455	0.841667	0.936508	0.925	0.87156	0.9	0.888889	0.916031	0.896296	0.886525	0.925926	0.894737	0.912	0.9	0.915789	0.92381	0.867769	0.917526	0.895238	0.94702
151	0.852941	0.844037	0.865169	0.831933	0.900901	0.867257	0.875	0.826446	0.888889	0.781818	0.767857	0.769912	0.79562	0.914474	0.832061	0.848485	0.848485	0.859873	0.909774	0.87574	0.870588	0.871345	0.880682	0.811594	0.792857	0.875	0.871622	0.84	0.859756	0.869048	0.76	0.8	0.89313	0.780702	0.787611	0.776699	0.793893	0.768657	0.755396	0.853403	0.835443	0.848485	0.765766	0.821782	0.827273	0.823077	0.836538	0.742857	0.856209
153	0.816327	0.809524	0.850575	0.8	0.87963	0.834862	0.842593	0.784483	0.858407	0.733333	0.719626	0.722222	0.794118	0.891892	0.793651	0.811024	0.811024	0.828947	0.892308	0.875	0.863095	0.863905	0.873563	0.801471	0.791367	0.874126	0.885906	0.861842	0.865854	0.888235	0.796875	0.835938	0.883721	0.756757	0.807018	0.77451	0.801527	0.785185	0.788732	0.852632	0.826923	0.829457	0.79646	0.843137	0.814815	0.80315	0.857143	0.787037	0.877419
154	0.481818	0.482759	0.627273	0.425	0.477876	0.424779	0.414414	0.4	0.448276	0.311927	0.290909	0.297297	0.506944	0.603896	0.518248	0.469697	0.469697	0.532051	0.566176	0.644068	0.640449	0.65	0.60452	0.619355	0.63125	0.641026	0.660494	0.658683	0.630058	0.688525	0.633333	0.639456	0.626761	0.342105	0.441667	0.428571	0.545455	0.576159	0.631902	0.627551	0.714286	0.72956	0.664286	0.858108	0.765517	0.746914	0.828767	0.786667	0.706897
162	0.864078	0.854545	0.877778	0.780702	0.859813	0.803738	0.788462	0.765217	0.807339	0.735849	0.722222	0.724771	0.804348	0.862069	0.823077	0.793651	0.793651	0.782313	0.867188	0.855422	0.829268	0.830303	0.867816	0.84507	0.834483	0.867133	0.871622	0.87013	0.88024	0.901734	0.843284	0.863636	0.821138	0.724771	0.776786	0.764706	0.820896	0.759398	0.78169	0.84127	0.864198	0.857143	0.787611	0.855769	0.858407	0.795276	0.869159	0.777778	0.899371
163	0.869159	0.869565	0.882979	0.798319	0.875	0.831858	0.807339	0.783333	0.814159	0.71028	0.709091	0.711712	0.818182	0.858108	0.845588	0.8	0.8	0.803922	0.88806	0.858824	0.840237	0.841176	0.844828	0.857143	0.854305	0.870748	0.86755	0.880503	0.869822	0.891429	0.847826	0.875912	0.81746	0.7	0.784483	0.773585	0.834532	0.738806	0.762238	0.84456	0.860606	0.869565	0.773913	0.850467	0.863248	0.782946	0.853211	0.740741	0.888199
164	0.864078	0.854545	0.877778	0.791304	0.87037	0.825688	0.811321	0.786325	0.828829	0.72381	0.71028	0.712963	0.821429	0.877551	0.849624	0.8125	0.8125	0.798658	0.875969	0.855422	0.850299	0.85119	0.867816	0.861111	0.85034	0.882759	0.871622	0.877419	0.886905	0.901734	0.843284	0.863636	0.84	0.736364	0.798246	0.752475	0.81203	0.75	0.78169	0.865285	0.878049	0.865672	0.765766	0.855769	0.858407	0.813953	0.869159	0.766355	0.899371
165	0.846939	0.838095	0.872093	0.815789	0.865385	0.807692	0.803922	0.767857	0.82243	0.75	0.735849	0.738318	0.833333	0.881944	0.835938	0.796748	0.796748	0.784722	0.872	0.872727	0.853659	0.854545	0.857988	0.865248	0.862069	0.895105	0.891156	0.888889	0.89759	0.912281	0.856061	0.885496	0.844262	0.772727	0.833333	0.792079	0.824427	0.770992	0.818182	0.868421	0.881988	0.852713	0.779817	0.872549	0.853211	0.81746	0.885714	0.814815	0.917722
167	0.869159	0.859649	0.894737	0.808333	0.875	0.821429	0.818182	0.793388	0.834783	0.767857	0.754386	0.756522	0.792857	0.888158	0.845588	0.818182	0.818182	0.819355	0.879699	0.852071	0.812121	0.813253	0.864407	0.825175	0.806897	0.855172	0.875	0.866242	0.869822	0.891429	0.822222	0.842105	0.853846	0.745614	0.763158	0.761905	0.8	0.766423	0.795918	0.84456	0.839506	0.844444	0.773913	0.828571	0.833333	0.773438	0.842593	0.774775	0.888199
170	0.833333	0.826087	0.842105	0.816	0.89916	0.858333	0.855932	0.782258	0.869919	0.745614	0.732759	0.735043	0.765957	0.89172	0.8	0.807407	0.807407	0.839506	0.915493	0.862857	0.83815	0.83908	0.849162	0.764286	0.755245	0.852349	0.849673	0.826923	0.819277	0.849711	0.738462	0.776923	0.867647	0.724138	0.752137	0.75	0.781022	0.711111	0.690647	0.8	0.808642	0.833333	0.730435	0.803738	0.789474	0.791045	0.807339	0.706422	0.812903
171	0.854701	0.846774	0.865385	0.771654	0.869919	0.801653	0.798319	0.728	0.814516	0.686957	0.675214	0.677966	0.736111	0.8625	0.802817	0.757353	0.757353	0.767296	0.875	0.817143	0.777778	0.77907	0.804469	0.801325	0.784314	0.830065	0.820513	0.828221	0.827586	0.843575	0.797203	0.815603	0.808824	0.677966	0.727273	0.723214	0.767606	0.631579	0.671329	0.783505	0.83815	0.826389	0.683761	0.817391	0.803279	0.759124	0.830508	0.715517	0.843373
174	0.802083	0.796117	0.848837	0.719626	0.8	0.833333	0.807692	0.782609	0.825688	0.754717	0.740741	0.743119	0.801471	0.852113	0.811024	0.809524	0.809524	0.812081	0.827869	0.81761	0.848485	0.849398	0.872832	0.826087	0.832168	0.814815	0.838028	0.853333	0.836478	0.874251	0.832061	0.834646	0.882812	0.787611	0.761468	0.680851	0.771654	0.783582	0.787234	0.857895	0.8625	0.809524	0.846154	0.864078	0.824074	0.856061	0.866667	0.72549	0.876623
176	0.846847	0.82906	0.88	0.728814	0.768519	0.780702	0.754545	0.766129	0.773913	0.73913	0.737288	0.739496	0.751773	0.834437	0.776119	0.801471	0.801471	0.797468	0.8	0.759259	0.784431	0.785714	0.811429	0.776224	0.77551	0.755396	0.780822	0.774834	0.777778	0.824561	0.779412	0.816176	0.861314	0.790323	0.735043	0.682692	0.719697	0.742857	0.739726	0.832487	0.832335	0.783582	0.766667	0.859649	0.823529	0.785185	0.871795	0.767241	0.865854
180	0.8	0.783784	0.829787	0.766667	0.850877	0.82906	0.836207	0.782258	0.85124	0.756522	0.74359	0.745763	0.757143	0.884615	0.791045	0.816176	0.816176	0.825	0.867647	0.808383	0.817647	0.818713	0.842697	0.737226	0.710145	0.804196	0.834437	0.811688	0.826347	0.843023	0.728682	0.757812	0.9	0.796748	0.752137	0.65	0.715385	0.765957	0.727273	0.830769	0.786164	0.770992	0.773109	0.814815	0.789474	0.808824	0.828829	0.741071	0.835443
184	0.866142	0.849624	0.877193	0.713178	0.768595	0.729508	0.714286	0.719697	0.713115	0.669421	0.669355	0.672	0.675862	0.76129	0.741259	0.756944	0.756944	0.736196	0.797203	0.745665	0.769663	0.77095	0.741573	0.80625	0.804878	0.780645	0.75641	0.759259	0.748538	0.787709	0.818182	0.827815	0.771429	0.66129	0.688	0.714286	0.75	0.684932	0.709677	0.788177	0.846995	0.798658	0.738462	0.850394	0.835821	0.758621	0.861538	0.728	0.845714
185	0.836207	0.819672	0.877358	0.744	0.782609	0.707965	0.747826	0.72	0.756303	0.700855	0.7	0.691667	0.702128	0.788079	0.751825	0.759124	0.759124	0.776398	0.810219	0.754491	0.75	0.728916	0.771429	0.744828	0.761589	0.77551	0.806452	0.769231	0.786982	0.811429	0.815068	0.825175	0.818841	0.744	0.75	0.690909	0.751773	0.729167	0.751634	0.809045	0.83908	0.776978	0.779528	0.867769	0.833333	0.76087	0.879032	0.790323	0.864706
187	0.848214	0.830508	0.858586	0.698276	0.747664	0.782609	0.767857	0.768	0.765217	0.730435	0.728814	0.731092	0.753521	0.827815	0.804348	0.80292	0.80292	0.798742	0.782946	0.745342	0.807018	0.80117	0.798851	0.834437	0.832258	0.757143	0.748252	0.751678	0.724359	0.783133	0.815603	0.808824	0.837037	0.720339	0.645455	0.698113	0.740741	0.735714	0.766667	0.821429	0.867052	0.776119	0.758333	0.830357	0.815126	0.786765	0.843478	0.690909	0.83125
188	0.81982	0.803419	0.838384	0.669565	0.763636	0.806723	0.782609	0.752	0.779661	0.713043	0.700855	0.70339	0.739437	0.837662	0.789855	0.779412	0.779412	0.79375	0.804511	0.763636	0.816092	0.810345	0.80791	0.821192	0.811688	0.760563	0.751724	0.779221	0.74375	0.792899	0.784173	0.785185	0.847826	0.681034	0.614679	0.691589	0.716418	0.71223	0.744966	0.798969	0.842105	0.77037	0.772358	0.823009	0.808333	0.798561	0.826087	0.672727	0.811321
189	0.80198	0.785047	0.846154	0.723214	0.811321	0.8	0.828829	0.773109	0.834783	0.745455	0.732143	0.734513	0.738806	0.873333	0.792308	0.8	0.8	0.811688	0.835938	0.779874	0.804878	0.79878	0.824561	0.782609	0.77305	0.77037	0.804196	0.780822	0.80625	0.817073	0.776923	0.777778	0.879699	0.767241	0.694444	0.673469	0.693548	0.748148	0.77931	0.832461	0.832298	0.752	0.784483	0.828571	0.790909	0.801527	0.842593	0.752294	0.837662
190	0.83	0.82243	0.83908	0.780702	0.87037	0.846847	0.854545	0.79661	0.859649	0.770642	0.756757	0.758929	0.759398	0.885135	0.813953	0.821705	0.821705	0.837662	0.89313	0.834356	0.822086	0.815951	0.847953	0.766917	0.757353	0.817518	0.823944	0.816327	0.852761	0.841463	0.75	0.770492	0.875969	0.758929	0.743119	0.701031	0.755906	0.75	0.737226	0.847368	0.812903	0.8125	0.787611	0.833333	0.827273	0.823077	0.836538	0.754717	0.833333
191	0.814815	0.808696	0.833333	0.780488	0.863248	0.801724	0.808696	0.745902	0.815126	0.705357	0.692982	0.695652	0.724638	0.842105	0.776119	0.774436	0.774436	0.797468	0.885714	0.831395	0.819767	0.813953	0.811429	0.767606	0.758621	0.831081	0.821192	0.814103	0.821429	0.83815	0.761194	0.780303	0.835821	0.672566	0.724138	0.707547	0.766423	0.724638	0.722222	0.795812	0.803681	0.818841	0.766667	0.818182	0.803419	0.794118	0.821429	0.723214	0.807692
192	0.808081	0.801887	0.8	0.813559	0.901786	0.90678	0.905172	0.837398	0.917355	0.80531	0.791304	0.793103	0.822695	0.929032	0.867647	0.866667	0.866667	0.875	0.918519	0.842424	0.871345	0.872093	0.881356	0.81295	0.802817	0.843972	0.841379	0.817568	0.825	0.849398	0.78125	0.720339	0.926471	0.793103	0.756757	0.690722	0.748031	0.788321	0.765957	0.848168	0.836478	0.813953	0.778761	0.77551	0.761905	0.833333	0.78	0.696078	0.794521
197	0.818182	0.82243	0.825581	0.811966	0.900901	0.905983	0.904348	0.845528	0.916667	0.824561	0.810345	0.801724	0.821429	0.935484	0.866667	0.874074	0.874074	0.88125	0.91791	0.848485	0.870588	0.871345	0.880682	0.820144	0.809859	0.842857	0.848276	0.808219	0.838509	0.834356	0.769841	0.684211	0.941606	0.831933	0.776786	0.673684	0.755906	0.81295	0.764286	0.859375	0.857143	0.830769	0.82906	0.821782	0.816514	0.875	0.825243	0.742857	0.809524
203	0.787879	0.794393	0.844444	0.806723	0.863636	0.86087	0.868421	0.830645	0.882353	0.808696	0.805085	0.79661	0.816901	0.901961	0.8	0.851852	0.851852	0.869565	0.887218	0.85119	0.872832	0.873563	0.876404	0.815603	0.837838	0.846154	0.866667	0.858065	0.8125	0.877907	0.846715	0.832061	0.919708	0.826446	0.793103	0.722772	0.816176	0.833333	0.842105	0.85567	0.873494	0.843284	0.782609	0.78	0.742857	0.818182	0.784314	0.772727	0.805369
208	0.873786	0.863636	0.888889	0.778761	0.869159	0.885965	0.883929	0.862903	0.878261	0.833333	0.818966	0.820513	0.828571	0.899329	0.874074	0.881481	0.881481	0.851613	0.875	0.840491	0.883041	0.877193	0.905028	0.868056	0.849315	0.866197	0.855172	0.854305	0.879518	0.881657	0.842105	0.844961	0.892308	0.830508	0.740741	0.71134	0.782946	0.757576	0.780142	0.893401	0.877301	0.864662	0.817391	0.831683	0.846847	0.865672	0.846154	0.764151	0.89172
209	0.858407	0.840336	0.913462	0.720339	0.673267	0.613861	0.57732	0.672414	0.58	0.66055	0.660714	0.663717	0.717391	0.688889	0.700787	0.708661	0.708661	0.691781	0.713115	0.83237	0.813953	0.821839	0.777778	0.864516	0.875776	0.847682	0.859873	0.886228	0.822485	0.883978	0.908497	0.934211	0.733871	0.731092	0.808	0.810345	0.851351	0.812081	0.84375	0.809278	0.905028	0.853147	0.844961	0.943548	0.906977	0.829787	0.944444	0.866142	0.943503
210	0.851852	0.833333	0.909091	0.752137	0.71	0.516484	0.6	0.657658	0.557895	0.644231	0.64486	0.648148	0.716418	0.725926	0.72	0.696721	0.696721	0.734694	0.743802	0.847953	0.829412	0.823529	0.771084	0.86	0.871795	0.865772	0.877419	0.882716	0.838323	0.880682	0.905405	0.931973	0.722689	0.719298	0.83871	0.823009	0.869863	0.829932	0.846154	0.804233	0.902299	0.847826	0.83871	0.941176	0.903226	0.823529	0.942149	0.879032	0.94186
211	0.774775	0.760684	0.834951	0.637931	0.72973	0.626168	0.619048	0.5625	0.645455	0.47	0.460784	0.466019	0.647059	0.756757	0.687023	0.632	0.632	0.671141	0.785185	0.798851	0.794286	0.795455	0.721893	0.803922	0.810127	0.824675	0.822785	0.830303	0.788235	0.832402	0.832215	0.842466	0.794118	0.60177	0.752	0.716814	0.770833	0.731034	0.77707	0.740741	0.859551	0.795775	0.771654	0.887097	0.84375	0.780142	0.888889	0.792	0.878613
212	0.825243	0.807339	0.858696	0.756522	0.811321	0.730769	0.72549	0.672727	0.747664	0.647059	0.634615	0.638095	0.766423	0.834483	0.753968	0.710744	0.710744	0.746575	0.844961	0.845238	0.812121	0.813253	0.796407	0.833333	0.838926	0.847222	0.852349	0.858974	0.856287	0.872093	0.847826	0.875912	0.798387	0.688073	0.794872	0.807339	0.8	0.738806	0.804054	0.81383	0.86747	0.8	0.763158	0.891892	0.843478	0.773438	0.893805	0.817391	0.908537
215	0.778761	0.754237	0.838095	0.632479	0.734513	0.726496	0.732759	0.696	0.762295	0.652174	0.641026	0.596491	0.708333	0.815287	0.757143	0.737226	0.737226	0.757764	0.77037	0.801136	0.854839	0.849462	0.788889	0.84375	0.848485	0.826923	0.832298	0.825301	0.783626	0.827778	0.849673	0.836735	0.870748	0.730159	0.746032	0.710526	0.773973	0.792208	0.831325	0.8	0.88587	0.798611	0.846715	0.888889	0.846154	0.847682	0.890625	0.795276	0.88
216	0.763636	0.760684	0.834951	0.649573	0.72973	0.721739	0.72807	0.658333	0.758333	0.692308	0.680672	0.637931	0.722222	0.812903	0.744526	0.723881	0.723881	0.754717	0.766917	0.805714	0.853261	0.847826	0.786517	0.85625	0.86747	0.824675	0.84472	0.837349	0.795322	0.8125	0.862745	0.858108	0.868966	0.755906	0.761905	0.73913	0.787671	0.797386	0.843373	0.80402	0.896739	0.787234	0.861314	0.904762	0.852713	0.853333	0.90625	0.811024	0.897727
217	0.84	0.820755	0.901099	0.685714	0.640449	0.704082	0.626374	0.741071	0.683673	0.733333	0.731481	0.722222	0.776119	0.776119	0.784	0.782258	0.782258	0.797297	0.702703	0.811321	0.869822	0.870588	0.826347	0.891156	0.901961	0.833333	0.847222	0.876623	0.8	0.875	0.915493	0.92029	0.848	0.810345	0.79646	0.75	0.819549	0.836879	0.875817	0.852632	0.923529	0.838462	0.876033	0.936937	0.896552	0.874074	0.938053	0.840708	0.939024
218	0.887755	0.865385	0.892857	0.728155	0.704545	0.762887	0.731183	0.803571	0.729167	0.8	0.796296	0.798165	0.828358	0.819549	0.811475	0.829268	0.829268	0.836735	0.754545	0.833333	0.884848	0.878788	0.861446	0.916667	0.919463	0.850746	0.839416	0.870748	0.845161	0.869565	0.911111	0.924242	0.82906	0.81982	0.783019	0.831683	0.854962	0.837037	0.869863	0.889474	0.933333	0.857143	0.868421	0.932692	0.919643	0.884615	0.933962	0.841121	0.936306
219	0.80198	0.785047	0.806818	0.638095	0.752475	0.8	0.773585	0.741379	0.770642	0.685714	0.672897	0.675926	0.766423	0.842466	0.773438	0.771654	0.771654	0.771812	0.798387	0.795031	0.853801	0.847953	0.83815	0.857143	0.854305	0.805755	0.778571	0.813333	0.798742	0.809816	0.830882	0.833333	0.853846	0.711712	0.682243	0.72549	0.753846	0.748148	0.795918	0.838542	0.887574	0.8	0.815126	0.87156	0.853448	0.845588	0.873874	0.752294	0.867089
220	0.71028	0.699115	0.767677	0.608696	0.675926	0.59434	0.586538	0.544643	0.614679	0.45	0.471154	0.47619	0.632353	0.734694	0.640625	0.604839	0.604839	0.648649	0.732824	0.744048	0.709091	0.718563	0.702381	0.732877	0.733333	0.737931	0.738255	0.741935	0.746988	0.766082	0.742857	0.751825	0.703125	0.545455	0.661017	0.638889	0.683824	0.622222	0.680272	0.723404	0.80117	0.737226	0.661017	0.852459	0.780488	0.720588	0.826446	0.756098	0.804878
221	0.683168	0.672897	0.768421	0.577982	0.647059	0.702703	0.660377	0.637931	0.684685	0.598131	0.6	0.603604	0.697842	0.760274	0.689922	0.677165	0.677165	0.708609	0.712	0.736196	0.761905	0.770588	0.782857	0.767123	0.766667	0.70073	0.72028	0.75	0.71519	0.781065	0.751825	0.75188	0.770992	0.616071	0.59633	0.621359	0.661538	0.649254	0.722973	0.763158	0.823529	0.727273	0.725	0.836207	0.760684	0.775362	0.808696	0.724138	0.798742
222	0.87037	0.86087	0.884211	0.848	0.91453	0.909836	0.917355	0.869231	0.928571	0.841667	0.827869	0.829268	0.843537	0.9375	0.895105	0.886525	0.886525	0.891566	0.920863	0.87931	0.893258	0.893855	0.913978	0.873333	0.855263	0.886667	0.883117	0.874214	0.877193	0.898305	0.84058	0.825758	0.913043	0.714286	0.685185	0.809091	0.818841	0.802817	0.828947	0.88	0.811321	0.870504	0.806723	0.807692	0.814159	0.846715	0.82243	0.776786	0.860759
223	0.875	0.864865	0.89011	0.841667	0.910714	0.915254	0.913793	0.873016	0.92562	0.854701	0.840336	0.841667	0.854167	0.942308	0.891304	0.890511	0.890511	0.90184	0.925926	0.882353	0.890173	0.890805	0.911602	0.861111	0.85034	0.875	0.879195	0.877419	0.9	0.895349	0.834586	0.818898	0.941606	0.769912	0.743119	0.788462	0.820896	0.846154	0.831081	0.899497	0.820513	0.874074	0.858333	0.855769	0.868421	0.891304	0.858491	0.810811	0.870968
224	0.883929	0.854701	0.852632	0.886364	0.916667	0.876033	0.883333	0.854962	0.868852	0.806723	0.84127	0.84252	0.846667	0.898089	0.824818	0.848921	0.848921	0.88024	0.922535	0.855491	0.843931	0.844828	0.854749	0.76259	0.795918	0.85906	0.84106	0.833333	0.859649	0.855491	0.755725	0.846715	0.883212	0.833333	0.84	0.834783	0.822695	0.831081	0.824675	0.847716	0.814815	0.823529	0.705357	0.76699	0.743119	0.680328	0.771429	0.761062	0.826923
[truncated: 51 more columns]

## Sheet: Dissimilarity matrix (1-x)
Dissimilarity matrix of fragments
Fragment ID	5	7	11	16	17	18	19	20	21	23	24	25	27	32	37	40	41	42	44	52	54	55	57	61	62	63	64	66	72	74	79	80	85	87	88	90	93	95	97	108	113	116	118	121	123	126	127	128	130
5	1	0.760417	0.617978	0.479675	0.434783	0.413223	0.420168	0.666667	0.406504	0.525862	0.495868	0.491803	0.386667	0.316456	0.462687	0.585366	0.585366	0.5	0.362319	0.386905	0.358382	0.348571	0.403509	0.457746	0.413333	0.40411	0.4	0.391026	0.4375	0.370588	0.477612	0.496124	0.27027	0.421875	0.374046	0.579439	0.5	0.341935	0.325153	0.40107	0.254144	0.326531	0.323529	0.182482	0.333333	0.232704	0.233083	0.241135	0.406452
7	0.760417	1	0.57732	0.48062	0.438017	0.417323	0.424	0.630252	0.4	0.512195	0.496063	0.492188	0.391026	0.315152	0.464286	0.569231	0.569231	0.480769	0.368056	0.423529	0.394286	0.376404	0.45614	0.489655	0.453947	0.445946	0.440789	0.43949	0.49375	0.406977	0.510949	0.530303	0.270968	0.425373	0.379562	0.561404	0.544118	0.347826	0.323529	0.433862	0.303867	0.39726	0.379562	0.248175	0.403101	0.28125	0.291045	0.295775	0.455128
11	0.617978	0.57732	1	0.349593	0.307018	0.291667	0.29661	0.469565	0.319328	0.463636	0.363636	0.360656	0.288591	0.22293	0.353383	0.467213	0.467213	0.355263	0.255474	0.299401	0.273256	0.271676	0.302326	0.394161	0.351724	0.330986	0.347222	0.34	0.329193	0.323171	0.444444	0.45082	0.228571	0.360656	0.312	0.443396	0.380597	0.288591	0.282051	0.287958	0.212644	0.316176	0.291339	0.186992	0.322034	0.232877	0.184	0.21374	0.355705
16	0.479675	0.48062	0.349593	1	0.798077	0.595041	0.646552	0.580153	0.625	0.617886	0.611111	0.606299	0.703704	0.543624	0.651515	0.561151	0.561151	0.574194	0.693548	0.517857	0.435754	0.425414	0.505747	0.347059	0.337143	0.464516	0.432099	0.466258	0.465116	0.448864	0.333333	0.34375	0.438356	0.467626	0.578125	0.565574	0.457516	0.543624	0.478261	0.399015	0.208738	0.35625	0.254658	0.128834	0.2125	0.231638	0.15528	0.208589	0.283422
17	0.434783	0.438017	0.307018	0.798077	1	0.692308	0.74	0.532258	0.711538	0.542373	0.52459	0.520325	0.625954	0.638462	0.647541	0.515152	0.515152	0.554795	0.770642	0.478261	0.403509	0.393064	0.475904	0.300613	0.284024	0.428571	0.396104	0.432258	0.441718	0.408284	0.27673	0.277419	0.496124	0.395522	0.504065	0.487179	0.38255	0.458904	0.398734	0.348485	0.171717	0.333333	0.225166	0.0915033	0.18	0.210843	0.119205	0.168831	0.232044
18	0.413223	0.417323	0.291667	0.595041	0.692308	1	0.85567	0.647059	0.877551	0.663717	0.627119	0.649573	0.610294	0.586957	0.592308	0.622047	0.622047	0.553333	0.592	0.386364	0.413793	0.411429	0.485207	0.345679	0.327381	0.384615	0.355828	0.357143	0.401163	0.333333	0.282209	0.267081	0.579365	0.484615	0.458015	0.44	0.350318	0.422078	0.384146	0.414508	0.19	0.279503	0.264901	0.0949367	0.180645	0.262195	0.11465	0.148148	0.224599
19	0.420168	0.424	0.29661	0.646552	0.74	0.85567	1	0.65812	0.857143	0.675676	0.637931	0.675439	0.583942	0.583942	0.589147	0.632	0.632	0.550336	0.601626	0.398844	0.418605	0.408046	0.491018	0.341615	0.323353	0.417219	0.386076	0.345238	0.431138	0.32967	0.285714	0.27044	0.515385	0.492188	0.476562	0.495798	0.372549	0.437086	0.380368	0.418848	0.191919	0.275	0.26	0.089172	0.175325	0.257669	0.116129	0.164557	0.227027
20	0.666667	0.630252	0.469565	0.580153	0.532258	0.647059	0.65812	1	0.622951	0.756522	0.688525	0.682927	0.553333	0.45625	0.601449	0.833333	0.833333	0.680272	0.439189	0.441341	0.477273	0.466292	0.558824	0.468354	0.427711	0.4375	0.432927	0.415205	0.482558	0.417582	0.43871	0.424837	0.410596	0.580153	0.423611	0.515625	0.486842	0.465409	0.409357	0.559783	0.266332	0.341463	0.366667	0.147239	0.279221	0.3	0.188679	0.25	0.342541
21	0.406504	0.4	0.319328	0.625	0.711538	0.877551	0.857143	0.622951	1	0.696429	0.603306	0.598361	0.578571	0.601449	0.571429	0.650794	0.650794	0.535948	0.595238	0.389831	0.409091	0.40678	0.479532	0.349693	0.315789	0.406452	0.376543	0.337209	0.412791	0.32973	0.294479	0.256098	0.55814	0.466165	0.473282	0.444444	0.35443	0.425806	0.387879	0.410256	0.188119	0.260606	0.245161	0.0869565	0.163522	0.266667	0.113208	0.153374	0.222222
23	0.525862	0.512195	0.463636	0.617886	0.542373	0.663717	0.675676	0.756522	0.696429	1	0.783784	0.776786	0.595745	0.470588	0.601504	0.709677	0.709677	0.572368	0.443662	0.404494	0.431818	0.421348	0.511765	0.454545	0.42236	0.423077	0.401235	0.376471	0.427746	0.36612	0.405229	0.363636	0.423611	0.631148	0.448529	0.576271	0.453333	0.490066	0.429448	0.460733	0.251282	0.300613	0.340136	0.147436	0.243421	0.306748	0.167742	0.21519	0.312849
24	0.495868	0.496063	0.363636	0.611111	0.52459	0.627119	0.637931	0.688525	0.603306	0.783784	1	0.79646	0.568493	0.440252	0.539007	0.6	0.6	0.528302	0.431507	0.372973	0.383784	0.374332	0.458101	0.390244	0.378698	0.369697	0.358824	0.344633	0.394444	0.329843	0.360248	0.35443	0.393333	0.611111	0.446043	0.544715	0.441558	0.449367	0.394118	0.422111	0.227723	0.278107	0.313725	0.12963	0.221519	0.254335	0.15625	0.209877	0.291892
25	0.491803	0.492188	0.360656	0.606299	0.520325	0.649573	0.675439	0.682927	0.598361	0.776786	0.79646	1	0.564626	0.4375	0.535211	0.595588	0.595588	0.525	0.428571	0.370968	0.38172	0.37234	0.480226	0.396341	0.376471	0.36747	0.356725	0.342697	0.4	0.342105	0.358025	0.360759	0.390728	0.606299	0.442857	0.578512	0.43871	0.446541	0.391813	0.427136	0.238806	0.276471	0.311688	0.128834	0.220126	0.252874	0.15528	0.208589	0.297297
27	0.386667	0.391026	0.288591	0.703704	0.625954	0.610294	0.583942	0.553333	0.578571	0.595745	0.568493	0.564626	1	0.610063	0.730496	0.588235	0.588235	0.626506	0.627586	0.441026	0.497354	0.479167	0.565217	0.401099	0.405405	0.405556	0.365079	0.424731	0.40404	0.41206	0.322581	0.31694	0.532468	0.446541	0.480519	0.466216	0.391061	0.6	0.54386	0.462264	0.261468	0.327869	0.266667	0.135135	0.208791	0.284211	0.152174	0.179894	0.266667
32	0.316456	0.315152	0.22293	0.543624	0.638462	0.586957	0.583942	0.45625	0.601449	0.470588	0.440252	0.4375	0.610063	1	0.615894	0.5	0.5	0.646341	0.65035	0.448454	0.473958	0.479167	0.469388	0.307692	0.293532	0.324607	0.30303	0.331658	0.342995	0.325472	0.23	0.211055	0.685714	0.352941	0.365269	0.36478	0.283505	0.532934	0.517241	0.365639	0.195652	0.252577	0.1875	0.0769231	0.139896	0.226131	0.0984456	0.14359	0.192825
37	0.462687	0.464286	0.353383	0.651515	0.647541	0.592308	0.589147	0.601449	0.571429	0.601504	0.539007	0.535211	0.730496	0.615894	1	0.661871	0.661871	0.675325	0.544828	0.438503	0.497238	0.478261	0.550562	0.43787	0.417143	0.409357	0.374302	0.429379	0.407407	0.415789	0.344828	0.308571	0.534247	0.472973	0.430464	0.47482	0.377907	0.544304	0.527273	0.453659	0.276699	0.358824	0.270588	0.137931	0.230769	0.303371	0.162791	0.185393	0.302564
40	0.585366	0.569231	0.467213	0.561151	0.515152	0.622047	0.632	0.833333	0.650794	0.709677	0.6	0.595588	0.588235	0.5	0.661871	1	1	0.701987	0.43871	0.44086	0.534091	0.522472	0.598837	0.503106	0.444444	0.454545	0.449704	0.41573	0.480447	0.425532	0.429448	0.381818	0.476821	0.528169	0.423841	0.457143	0.439024	0.5	0.442529	0.605405	0.284314	0.352941	0.335404	0.138728	0.254545	0.375	0.177515	0.22093	0.324607
41	0.585366	0.569231	0.467213	0.561151	0.515152	0.622047	0.632	0.833333	0.650794	0.709677	0.6	0.595588	0.588235	0.5	0.661871	1	1	0.701987	0.43871	0.44086	0.534091	0.522472	0.598837	0.503106	0.444444	0.454545	0.449704	0.41573	0.480447	0.425532	0.429448	0.381818	0.476821	0.528169	0.423841	0.457143	0.439024	0.5	0.442529	0.605405	0.284314	0.352941	0.335404	0.138728	0.254545	0.375	0.177515	0.22093	0.324607
42	0.5	0.480769	0.355263	0.574194	0.554795	0.553333	0.550336	0.680272	0.535948	0.572368	0.528302	0.525	0.626506	0.646341	0.675325	0.701987	0.701987	1	0.592357	0.536458	0.596774	0.560209	0.597884	0.408377	0.383838	0.390625	0.402062	0.460733	0.438424	0.446078	0.354167	0.342105	0.582278	0.452381	0.398844	0.434783	0.413978	0.588235	0.527473	0.521127	0.256522	0.352632	0.308108	0.125628	0.231579	0.316327	0.153061	0.215385	0.284404
44	0.362319	0.368056	0.255474	0.693548	0.770642	0.592	0.601626	0.439189	0.595238	0.443662	0.431507	0.428571	0.627586	0.65035	0.544828	0.43871	0.43871	0.592357	1	0.5	0.437158	0.411765	0.425532	0.263441	0.256545	0.370588	0.344633	0.384181	0.387097	0.359375	0.241758	0.241573	0.565217	0.33758	0.434483	0.417266	0.339181	0.475	0.410405	0.312217	0.153846	0.296512	0.202312	0.0857143	0.162791	0.191489	0.103448	0.153409	0.205882
52	0.386905	0.423529	0.299401	0.517857	0.478261	0.386364	0.398844	0.441341	0.389831	0.404494	0.372973	0.370968	0.441026	0.448454	0.438503	0.44086	0.44086	0.536458	0.5	1	0.730337	0.745763	0.664894	0.564246	0.515957	0.674699	0.72561	0.768293	0.629032	0.709497	0.557471	0.564706	0.410811	0.335079	0.405556	0.466667	0.701863	0.535519	0.482051	0.509009	0.339286	0.531429	0.4375	0.263441	0.361111	0.430851	0.295082	0.385475	0.5
54	0.358382	0.394286	0.273256	0.435754	0.403509	0.413793	0.418605	0.477273	0.409091	0.431818	0.383784	0.38172	0.497354	0.473958	0.497238	0.534091	0.534091	0.596774	0.437158	0.730337	1	0.907975	0.666667	0.688623	0.65896	0.686747	0.628571	0.659091	0.556122	0.621053	0.568966	0.531429	0.494318	0.374332	0.363636	0.394286	0.614035	0.563536	0.531579	0.58216	0.424528	0.47541	0.424581	0.26738	0.31383	0.522472	0.306011	0.351351	0.472362
55	0.348571	0.376404	0.271676	0.425414	0.393064	0.411429	0.408046	0.466292	0.40678	0.421348	0.374332	0.37234	0.479167	0.479167	0.478261	0.522472	0.522472	0.560209	0.411765	0.745763	0.907975	1	0.65445	0.684524	0.636364	0.662722	0.606742	0.636872	0.545455	0.609375	0.548023	0.519774	0.458564	0.365079	0.361702	0.384181	0.601156	0.543478	0.505155	0.564815	0.415888	0.464865	0.414365	0.259259	0.312169	0.511111	0.290323	0.335106	0.455446
57	0.403509	0.45614	0.302326	0.505747	0.475904	0.485207	0.491018	0.558824	0.479532	0.511765	0.458101	0.480226	0.565217	0.469388	0.550562	0.598837	0.598837	0.597884	0.425532	0.664894	0.666667	0.65445	1	0.551351	0.512953	0.548913	0.593407	0.65	0.557789	0.664894	0.494624	0.475676	0.425532	0.393617	0.34715	0.40678	0.535519	0.476923	0.443902	0.620853	0.370536	0.502732	0.436464	0.19802	0.3125	0.430052	0.238579	0.287879	0.432692
61	0.457746	0.489655	0.394161	0.347059	0.300613	0.345679	0.341615	0.468354	0.349693	0.454545	0.390244	0.396341	0.401099	0.307692	0.43787	0.503106	0.503106	0.408377	0.263441	0.564246	0.688623	0.684524	0.551351	1	0.823944	0.615385	0.58642	0.571429	0.530387	0.521739	0.76259	0.666667	0.291209	0.363095	0.312139	0.479452	0.710345	0.401099	0.421622	0.537313	0.522222	0.440476	0.44586	0.33121	0.403846	0.51875	0.379085	0.3875	0.558824
62	0.413333	0.453947	0.351724	0.337143	0.284024	0.327381	0.323353	0.427711	0.315789	0.42236	0.378698	0.376471	0.405405	0.293532	0.417143	0.444444	0.444444	0.383838	0.256545	0.515957	0.65896	0.636364	0.512953	0.823944	1	0.713333	0.6375	0.545977	0.484211	0.492147	0.677852	0.633333	0.290323	0.360465	0.325714	0.463576	0.675497	0.413043	0.433155	0.516908	0.532967	0.427746	0.423313	0.380645	0.382716	0.47619	0.35	0.375758	0.534091
63	0.40411	0.445946	0.330986	0.464516	0.428571	0.384615	0.417219	0.4375	0.406452	0.423077	0.369697	0.36747	0.405556	0.324607	0.409357	0.454545	0.454545	0.390625	0.370588	0.674699	0.686747	0.662722	0.548913	0.615385	0.713333	1	0.847826	0.66879	0.636905	0.635294	0.62	0.597315	0.301676	0.35119	0.433121	0.465753	0.708333	0.421348	0.388298	0.512315	0.380711	0.5	0.415094	0.352941	0.35625	0.451807	0.33121	0.401274	0.520231
64	0.4	0.440789	0.347222	0.432099	0.396104	0.355828	0.386076	0.432927	0.376543	0.401235	0.358824	0.356725	0.365079	0.30303	0.374302	0.449704	0.449704	0.402062	0.344633	0.72561	0.628571	0.606742	0.593407	0.58642	0.6375	0.847826	1	0.768212	0.637427	0.715152	0.66443	0.641892	0.314917	0.364706	0.428571	0.440789	0.719178	0.417582	0.385417	0.521951	0.35122	0.475904	0.483871	0.341772	0.353659	0.438596	0.35443	0.415094	0.585799
66	0.391026	0.43949	0.34	0.466258	0.432258	0.357143	0.345238	0.415205	0.337209	0.376471	0.344633	0.342697	0.424731	0.331658	0.429379	0.41573	0.41573	0.460733	0.384181	0.768293	0.659091	0.636872	0.65	0.571429	0.545977	0.66879	0.768212	1	0.630682	0.847134	0.666667	0.677852	0.346154	0.350282	0.419162	0.43949	0.697368	0.448087	0.444444	0.526316	0.352381	0.536585	0.490566	0.303571	0.363095	0.445714	0.347561	0.423313	0.589595
72	0.4375	0.49375	0.329193	0.465116	0.441718	0.401163	0.431138	0.482558	0.412791	0.427746	0.394444	0.4	0.40404	0.342995	0.407407	0.480447	0.480447	0.438424	0.387097	0.629032	0.556122	0.545455	0.557789	0.530387	0.484211	0.636905	0.637427	0.630682	1	0.629032	0.576471	0.57485	0.296482	0.369565	0.428571	0.457317	0.63253	0.396985	0.375	0.685279	0.414286	0.540698	0.404494	0.296089	0.382857	0.407407	0.360465	0.416185	0.608939
74	0.370588	0.406977	0.323171	0.448864	0.408284	0.333333	0.32967	0.417582	0.32973	0.36612	0.329843	0.342105	0.41206	0.325472	0.415789	0.425532	0.425532	0.446078	0.359375	0.709497	0.621053	0.609375	0.664894	0.521739	0.492147	0.635294	0.715152	0.847134	0.629032	1	0.63253	0.612121	0.324873	0.328125	0.375	0.398844	0.611765	0.419192	0.416667	0.580189	0.333333	0.488889	0.429379	0.27027	0.317204	0.401042	0.316667	0.409091	0.547872
79	0.477612	0.510949	0.444444	0.333333	0.27673	0.282209	0.285714	0.43871	0.294479	0.405229	0.360248	0.358025	0.322581	0.23	0.344828	0.429448	0.429448	0.354167	0.241758	0.557471	0.568966	0.548023	0.494624	0.76259	0.677852	0.62	0.66443	0.666667	0.576471	0.63253	1	0.804688	0.248619	0.375	0.354037	0.457746	0.744526	0.366667	0.411111	0.522843	0.432432	0.429448	0.493151	0.351351	0.390728	0.435583	0.412587	0.5	0.651613
80	0.496124	0.530303	0.45082	0.34375	0.277419	0.267081	0.27044	0.424837	0.256098	0.363636	0.35443	0.360759	0.31694	0.211055	0.308571	0.381818	0.381818	0.342105	0.241573	0.564706	0.531429	0.519774	0.475676	0.666667	0.633333	0.597315	0.641892	0.677852	0.57485	0.612121	0.804688	1	0.220994	0.360759	0.365385	0.496296	0.772727	0.361582	0.391061	0.489899	0.413043	0.452229	0.5	0.382979	0.443662	0.387879	0.448529	0.507246	0.673333
85	0.27027	0.270968	0.228571	0.438356	0.496124	0.579365	0.515385	0.410596	0.55814	0.423611	0.393333	0.390728	0.532468	0.685714	0.534247	0.476821	0.476821	0.582278	0.565217	0.410811	0.494318	0.458564	0.425532	0.291209	0.290323	0.301676	0.314917	0.346154	0.296482	0.324873	0.248619	0.220994	1	0.418919	0.405405	0.296053	0.258242	0.605442	0.584416	0.348837	0.197183	0.24581	0.253012	0.104651	0.142857	0.265537	0.122807	0.146893	0.211823
87	0.421875	0.425373	0.360656	0.467626	0.395522	0.484615	0.492188	0.580153	0.466165	0.631148	0.611111	0.606299	0.446541	0.352941	0.472973	0.528169	0.528169	0.452381	0.33758	0.335079	0.374332	0.365079	0.393617	0.363095	0.360465	0.35119	0.364706	0.350282	0.369565	0.328125	0.375	0.360759	0.418919	1	0.683333	0.44697	0.39375	0.464968	0.408284	0.392157	0.353261	0.269006	0.346667	0.164557	0.227848	0.282353	0.192308	0.238994	0.318681
88	0.374046	0.379562	0.312	0.578125	0.504065	0.458015	0.476562	0.423611	0.473282	0.448529	0.446043	0.442857	0.480519	0.365269	0.430464	0.423841	0.423841	0.398844	0.434483	0.405556	0.363636	0.361702	0.34715	0.312139	0.325714	0.433121	0.428571	0.419162	0.428571	0.375	0.354037	0.365385	0.405405	0.683333	1	0.476562	0.435065	0.52	0.447853	0.355769	0.320856	0.30303	0.298701	0.181818	0.230769	0.255814	0.202614	0.258065	0.307692
90	0.579439	0.561404	0.443396	0.565574	0.487179	0.44	0.495798	0.515625	0.444444	0.576271	0.544715	0.578512	0.466216	0.36478	0.47482	0.457143	0.457143	0.434783	0.417266	0.466667	0.394286	0.384181	0.40678	0.479452	0.463576	0.465753	0.440789	0.43949	0.457317	0.398844	0.457746	0.496296	0.296053	0.44697	0.476562	1	0.590909	0.486301	0.5	0.361809	0.282609	0.324675	0.340426	0.195804	0.302158	0.23494	0.22695	0.295775	0.392638
93	0.5	0.544118	0.380597	0.457516	0.38255	0.350318	0.372549	0.486842	0.35443	0.453333	0.441558	0.43871	0.391061	0.283505	0.377907	0.439024	0.439024	0.413978	0.339181	0.701863	0.614035	0.601156	0.535519	0.710345	0.675497	0.708333	0.719178	0.697368	0.63253	0.611765	0.744526	0.772727	0.258242	0.39375	0.435065	0.590909	1	0.45614	0.404372	0.522613	0.425532	0.493671	0.513699	0.344371	0.439189	0.427711	0.394558	0.459459	0.608696
95	0.341935	0.347826	0.288591	0.543624	0.458904	0.422078	0.437086	0.465409	0.425806	0.490066	0.449367	0.446541	0.6	0.532934	0.544304	0.5	0.5	0.588235	0.475	0.535519	0.563536	0.543478	0.476923	0.401099	0.413043	0.421348	0.417582	0.448087	0.396985	0.419192	0.366667	0.361582	0.605442	0.464968	0.52	0.486301	0.45614	1	0.833333	0.428571	0.27907	0.320652	0.349112	0.173184	0.235955	0.311828	0.191011	0.259887	0.303922
97	0.325153	0.323529	0.282051	0.478261	0.398734	0.384146	0.380368	0.409357	0.387879	0.429448	0.394118	0.391813	0.54386	0.517241	0.527273	0.442529	0.442529	0.527473	0.410405	0.482051	0.531579	0.505155	0.443902	0.421622	0.433155	0.388298	0.385417	0.444444	0.375	0.416667	0.411111	0.391061	0.584416	0.408284	0.447853	0.5	0.404372	0.833333	1	0.40708	0.304147	0.293814	0.311111	0.165775	0.212766	0.266332	0.189189	0.276243	0.323671
108	0.40107	0.433862	0.287958	0.399015	0.348485	0.414508	0.418848	0.559783	0.410256	0.460733	0.422111	0.427136	0.462264	0.365639	0.453659	0.605405	0.605405	0.521127	0.312217	0.509009	0.58216	0.564815	0.620853	0.537313	0.516908	0.512315	0.521951	0.526316	0.685279	0.580189	0.522843	0.489899	0.348837	0.392157	0.355769	0.361809	0.522613	0.428571	0.40708	1	0.502283	0.5	0.402985	0.269231	0.37	0.446602	0.33	0.34466	0.560976
113	0.254144	0.303867	0.212644	0.208738	0.171717	0.19	0.191919	0.266332	0.188119	0.251282	0.227723	0.238806	0.261468	0.195652	0.276699	0.284314	0.284314	0.256522	0.153846	0.339286	0.424528	0.415888	0.370536	0.522222	0.532967	0.380711	0.35122	0.352381	0.414286	0.333333	0.432432	0.413043	0.197183	0.353261	0.320856	0.282609	0.425532	0.27907	0.304147	0.502283	1	0.43956	0.342391	0.339181	0.373563	0.429348	0.383234	0.322404	0.469072
116	0.326531	0.39726	0.316176	0.35625	0.333333	0.279503	0.275	0.341463	0.260606	0.300613	0.278107	0.276471	0.327869	0.252577	0.358824	0.352941	0.352941	0.352632	0.296512	0.531429	0.47541	0.464865	0.502732	0.440476	0.427746	0.5	0.475904	0.536585	0.540698	0.488889	0.429448	0.452229	0.24581	0.269006	0.30303	0.324675	0.493671	0.320652	0.293814	0.5	0.43956	1	0.442953	0.331081	0.533333	0.45283	0.344595	0.354839	0.47093
118	0.323529	0.379562	0.291339	0.254658	0.225166	0.264901	0.26	0.366667	0.245161	0.340136	0.313725	0.311688	0.266667	0.1875	0.270588	0.335404	0.335404	0.308108	0.202312	0.4375	0.424581	0.414365	0.436464	0.44586	0.423313	0.415094	0.483871	0.490566	0.404494	0.429379	0.493151	0.5	0.253012	0.346667	0.298701	0.340426	0.513699	0.349112	0.311111	0.402985	0.342391	0.442953	1	0.479675	0.641026	0.62406	0.520661	0.547619	0.4875
121	0.182482	0.248175	0.186992	0.128834	0.0915033	0.0949367	0.089172	0.147239	0.0869565	0.147436	0.12963	0.128834	0.135135	0.0769231	0.137931	0.138728	0.138728	0.125628	0.0857143	0.263441	0.26738	0.259259	0.19802	0.33121	0.380645	0.352941	0.341772	0.303571	0.296089	0.27027	0.351351	0.382979	0.104651	0.164557	0.181818	0.195804	0.344371	0.173184	0.165775	0.269231	0.339181	0.331081	0.479675	1	0.641509	0.488722	0.729167	0.594595	0.456954
123	0.333333	0.403101	0.322034	0.2125	0.18	0.180645	0.175325	0.279221	0.163522	0.243421	0.221519	0.220126	0.208791	0.139896	0.230769	0.254545	0.254545	0.231579	0.162791	0.361111	0.31383	0.312169	0.3125	0.403846	0.382716	0.35625	0.353659	0.363095	0.382857	0.317204	0.390728	0.443662	0.142857	0.227848	0.230769	0.302158	0.439189	0.235955	0.212766	0.37	0.373563	0.533333	0.641026	0.641509	1	0.540741	0.54386	0.484127	0.513158
126	0.232704	0.28125	0.232877	0.231638	0.210843	0.262195	0.257669	0.3	0.266667	0.306748	0.254335	0.252874	0.284211	0.226131	0.303371	0.375	0.375	0.316327	0.191489	0.430851	0.522472	0.511111	0.430052	0.51875	0.47619	0.451807	0.438596	0.445714	0.407407	0.401042	0.435583	0.387879	0.265537	0.282353	0.255814	0.23494	0.427711	0.311828	0.266332	0.446602	0.429348	0.45283	0.62406	0.488722	0.540741	1	0.481481	0.517986	0.403315
127	0.233083	0.291045	0.184	0.15528	0.119205	0.11465	0.116129	0.188679	0.113208	0.167742	0.15625	0.15528	0.152174	0.0984456	0.162791	0.177515	0.177515	0.153061	0.103448	0.295082	0.306011	0.290323	0.238579	0.379085	0.35	0.33121	0.35443	0.347561	0.360465	0.316667	0.412587	0.448529	0.122807	0.192308	0.202614	0.22695	0.394558	0.191011	0.189189	0.33	0.383234	0.344595	0.520661	0.729167	0.54386	0.481481	1	0.627273	0.531034
128	0.241135	0.295775	0.21374	0.208589	0.168831	0.148148	0.164557	0.25	0.153374	0.21519	0.209877	0.208589	0.179894	0.14359	0.185393	0.22093	0.22093	0.215385	0.153409	0.385475	0.351351	0.335106	0.287879	0.3875	0.375758	0.401274	0.415094	0.423313	0.416185	0.409091	0.5	0.507246	0.146893	0.238994	0.258065	0.295775	0.459459	0.259887	0.276243	0.34466	0.322404	0.354839	0.547619	0.594595	0.484127	0.517986	0.627273	1	0.45625
130	0.406452	0.455128	0.355705	0.283422	0.232044	0.224599	0.227027	0.342541	0.222222	0.312849	0.291892	0.297297	0.266667	0.192825	0.302564	0.324607	0.324607	0.284404	0.205882	0.5	0.472362	0.455446	0.432692	0.558824	0.534091	0.520231	0.585799	0.589595	0.608939	0.547872	0.651613	0.673333	0.211823	0.318681	0.307692	0.392638	0.608696	0.303922	0.323671	0.560976	0.469072	0.47093	0.4875	0.456954	0.513158	0.403315	0.531034	0.45625	1
131	0.411392	0.477707	0.335484	0.303191	0.259669	0.258065	0.254054	0.355191	0.242105	0.318681	0.304813	0.317204	0.290476	0.209821	0.308081	0.329897	0.329897	0.30137	0.236453	0.502538	0.505051	0.487562	0.429245	0.597633	0.571429	0.549133	0.52514	0.530055	0.618785	0.48	0.591463	0.641026	0.206731	0.296296	0.299465	0.414634	0.62963	0.302885	0.303738	0.525822	0.510417	0.526627	0.5	0.52027	0.587838	0.438889	0.576389	0.460123	0.801282
132	0.324841	0.382166	0.254902	0.411043	0.383117	0.412903	0.409091	0.465409	0.389937	0.424051	0.371257	0.369048	0.462857	0.391304	0.478788	0.51875	0.51875	0.525424	0.356322	0.494681	0.538043	0.526882	0.627119	0.40884	0.390374	0.39011	0.433333	0.480447	0.39	0.448454	0.336957	0.31694	0.465839	0.393939	0.341176	0.276471	0.368132	0.462857	0.396825	0.462264	0.29108	0.45509	0.470968	0.2	0.325301	0.478788	0.232558	0.267045	0.310345
133	0.36129	0.410256	0.291391	0.378698	0.333333	0.414013	0.428571	0.512821	0.4	0.461538	0.414634	0.412121	0.415301	0.348958	0.49697	0.566879	0.566879	0.516667	0.298913	0.405941	0.444444	0.435	0.547872	0.409836	0.384211	0.376344	0.42623	0.417989	0.39801	0.385366	0.360656	0.363128	0.381503	0.420732	0.343023	0.301775	0.384615	0.407609	0.362245	0.534314	0.311321	0.430233	0.560811	0.283133	0.420382	0.524691	0.32716	0.361446	0.386598
134	0.135714	0.166667	0.0916031	0.117284	0.0933333	0.111111	0.105263	0.142857	0.102564	0.128205	0.132075	0.13125	0.131148	0.0894737	0.127168	0.134503	0.134503	0.121827	0.0872093	0.254054	0.264865	0.263441	0.189055	0.329032	0.302469	0.259259	0.282209	0.309091	0.449367	0.288889	0.397163	0.324138	0.11976	0.152866	0.162338	0.166667	0.315789	0.156425	0.194444	0.338462	0.369697	0.310811	0.306569	0.364407	0.266667	0.3	0.417391	0.380952	0.391026
136	0.157895	0.189655	0.123457	0.157895	0.10929	0.142077	0.143646	0.192513	0.140541	0.187845	0.190217	0.189189	0.194175	0.144186	0.152709	0.213542	0.213542	0.232227	0.124378	0.348259	0.378788	0.376884	0.311321	0.361111	0.351351	0.285714	0.340541	0.356383	0.425532	0.341584	0.388235	0.350877	0.189474	0.208791	0.20442	0.189655	0.365714	0.274611	0.27	0.477833	0.432432	0.378698	0.397436	0.369863	0.320755	0.444444	0.412587	0.42953	0.430168
137	0.153846	0.203822	0.146853	0.224242	0.178344	0.157576	0.173913	0.178161	0.162651	0.16568	0.175439	0.174419	0.193717	0.134328	0.167568	0.194444	0.194444	0.192118	0.162011	0.367568	0.294416	0.292929	0.280788	0.275281	0.281768	0.347305	0.393939	0.402367	0.497006	0.375	0.354037	0.339623	0.155556	0.195266	0.290323	0.196203	0.398734	0.252747	0.222798	0.47644	0.39548	0.514085	0.360544	0.358209	0.381295	0.393548	0.383459	0.423358	0.416667
139	0.222973	0.266667	0.231343	0.180233	0.15528	0.185185	0.17284	0.240964	0.168675	0.207317	0.209581	0.208333	0.231183	0.174359	0.225989	0.248555	0.248555	0.233503	0.142077	0.28934	0.319588	0.324742	0.318182	0.390244	0.378698	0.276836	0.305085	0.322222	0.335106	0.282828	0.351852	0.329193	0.215116	0.326797	0.313725	0.210191	0.337349	0.258242	0.240838	0.36715	0.50303	0.449664	0.405594	0.307143	0.451128	0.391026	0.302817	0.289474	0.365714
140	0.294964	0.330986	0.301587	0.231707	0.163522	0.157576	0.159509	0.25	0.14881	0.238994	0.248447	0.246914	0.206349	0.128713	0.19337	0.228571	0.228571	0.20398	0.142857	0.317708	0.275	0.273632	0.287129	0.343195	0.333333	0.315789	0.352941	0.354286	0.381215	0.317708	0.388535	0.42	0.149171	0.355705	0.351351	0.268456	0.389937	0.225806	0.222798	0.362319	0.41954	0.462585	0.369863	0.318841	0.454545	0.285714	0.323741	0.308725	0.45122
145	0.0873786	0.12037	0.0786517	0.155172	0.125	0.182692	0.186275	0.191304	0.179245	0.228571	0.220183	0.218182	0.151079	0.111111	0.147287	0.176	0.176	0.144737	0.102362	0.114458	0.161491	0.160494	0.136095	0.12766	0.123288	0.129496	0.117241	0.119205	0.109756	0.107784	0.119403	0.0820896	0.157025	0.240741	0.157895	0.130841	0.125	0.151079	0.12	0.120419	0.104938	0.122137	0.2	0.106796	0.0877193	0.213115	0.104762	0.133929	0.0691824
146	0.0849057	0.0973451	0.0879121	0.151261	0.176471	0.326316	0.24	0.206897	0.319588	0.257143	0.214286	0.212389	0.181159	0.172662	0.170543	0.209677	0.209677	0.172185	0.172131	0.112426	0.151515	0.157576	0.147059	0.140845	0.113333	0.111111	0.0927152	0.102564	0.0946746	0.0867052	0.116788	0.0496454	0.243478	0.191304	0.134454	0.107143	0.114286	0.156028	0.125	0.124352	0.0963855	0.12782	0.163793	0.0733945	0.0854701	0.237705	0.0625	0.092437	0.0421687
147	0.133333	0.142857	0.157303	0.205128	0.137615	0.203704	0.207547	0.252174	0.222222	0.346535	0.308411	0.305556	0.192857	0.128378	0.183206	0.252033	0.252033	0.190789	0.113636	0.129412	0.175758	0.174699	0.156977	0.185714	0.155405	0.138889	0.134228	0.135484	0.125	0.122807	0.189394	0.125926	0.176	0.330189	0.208696	0.163636	0.167883	0.210145	0.166667	0.163158	0.134146	0.157895	0.208696	0.130841	0.119658	0.280992	0.12844	0.196429	0.0993789
148	0.149533	0.157895	0.163043	0.228814	0.153153	0.218182	0.222222	0.264957	0.236364	0.386139	0.345794	0.342593	0.212766	0.14	0.195489	0.264	0.264	0.20915	0.126866	0.139535	0.171598	0.170588	0.17341	0.188811	0.15894	0.142857	0.138158	0.132075	0.128655	0.12	0.183824	0.122302	0.170543	0.294643	0.191667	0.189189	0.188406	0.230216	0.177632	0.171875	0.137725	0.161765	0.222222	0.126126	0.134454	0.272	0.123894	0.179487	0.0969697
150	0.0860215	0.0891089	0.164384	0.0982143	0.06	0.0873786	0.0891089	0.125	0.106796	0.168317	0.12963	0.12844	0.103704	0.0642857	0.132231	0.133333	0.133333	0.0939597	0.0487805	0.0545455	0.0731707	0.0727273	0.0710059	0.15625	0.116788	0.0656934	0.0633803	0.0604027	0.0555556	0.0545455	0.158333	0.0634921	0.075	0.12844	0.1	0.111111	0.0839695	0.103704	0.113475	0.0740741	0.105263	0.088	0.1	0.0842105	0.0761905	0.132231	0.0824742	0.104762	0.0529801
151	0.147059	0.155963	0.134831	0.168067	0.0990991	0.132743	0.125	0.173554	0.111111	0.218182	0.232143	0.230088	0.20438	0.0855263	0.167939	0.151515	0.151515	0.140127	0.0902256	0.12426	0.129412	0.128655	0.119318	0.188406	0.207143	0.125	0.128378	0.16	0.140244	0.130952	0.24	0.2	0.10687	0.219298	0.212389	0.223301	0.206107	0.231343	0.244604	0.146597	0.164557	0.151515	0.234234	0.178218	0.172727	0.176923	0.163462	0.257143	0.143791
153	0.183673	0.190476	0.149425	0.2	0.12037	0.165138	0.157407	0.215517	0.141593	0.266667	0.280374	0.277778	0.205882	0.108108	0.206349	0.188976	0.188976	0.171053	0.107692	0.125	0.136905	0.136095	0.126437	0.198529	0.208633	0.125874	0.114094	0.138158	0.134146	0.111765	0.203125	0.164062	0.116279	0.243243	0.192982	0.22549	0.198473	0.214815	0.211268	0.147368	0.173077	0.170543	0.20354	0.156863	0.185185	0.19685	0.142857	0.212963	0.122581
154	0.518182	0.517241	0.372727	0.575	0.522124	0.575221	0.585586	0.6	0.551724	0.688073	0.709091	0.702703	0.493056	0.396104	0.481752	0.530303	0.530303	0.467949	0.433824	0.355932	0.359551	0.35	0.39548	0.380645	0.36875	0.358974	0.339506	0.341317	0.369942	0.311475	0.366667	0.360544	0.373239	0.657895	0.558333	0.571429	0.454545	0.423841	0.368098	0.372449	0.285714	0.27044	0.335714	0.141892	0.234483	0.253086	0.171233	0.213333	0.293103
162	0.135922	0.145455	0.122222	0.219298	0.140187	0.196262	0.211538	0.234783	0.192661	0.264151	0.277778	0.275229	0.195652	0.137931	0.176923	0.206349	0.206349	0.217687	0.132812	0.144578	0.170732	0.169697	0.132184	0.15493	0.165517	0.132867	0.128378	0.12987	0.11976	0.0982659	0.156716	0.136364	0.178862	0.275229	0.223214	0.235294	0.179104	0.240602	0.21831	0.15873	0.135802	0.142857	0.212389	0.144231	0.141593	0.204724	0.130841	0.222222	0.100629
163	0.130841	0.130435	0.117021	0.201681	0.125	0.168142	0.192661	0.216667	0.185841	0.28972	0.290909	0.288288	0.181818	0.141892	0.154412	0.2	0.2	0.196078	0.11194	0.141176	0.159763	0.158824	0.155172	0.142857	0.145695	0.129252	0.13245	0.119497	0.130178	0.108571	0.152174	0.124088	0.18254	0.3	0.215517	0.226415	0.165468	0.261194	0.237762	0.15544	0.139394	0.130435	0.226087	0.149533	0.136752	0.217054	0.146789	0.259259	0.111801
164	0.135922	0.145455	0.122222	0.208696	0.12963	0.174312	0.188679	0.213675	0.171171	0.27619	0.28972	0.287037	0.178571	0.122449	0.150376	0.1875	0.1875	0.201342	0.124031	0.144578	0.149701	0.14881	0.132184	0.138889	0.14966	0.117241	0.128378	0.122581	0.113095	0.0982659	0.156716	0.136364	0.16	0.263636	0.201754	0.247525	0.18797	0.25	0.21831	0.134715	0.121951	0.134328	0.234234	0.144231	0.141593	0.186047	0.130841	0.233645	0.100629
165	0.153061	0.161905	0.127907	0.184211	0.134615	0.192308	0.196078	0.232143	0.17757	0.25	0.264151	0.261682	0.166667	0.118056	0.164062	0.203252	0.203252	0.215278	0.128	0.127273	0.146341	0.145455	0.142012	0.134752	0.137931	0.104895	0.108844	0.111111	0.10241	0.0877193	0.143939	0.114504	0.155738	0.227273	0.166667	0.207921	0.175573	0.229008	0.181818	0.131579	0.118012	0.147287	0.220183	0.127451	0.146789	0.18254	0.114286	0.185185	0.0822785
167	0.130841	0.140351	0.105263	0.191667	0.125	0.178571	0.181818	0.206612	0.165217	0.232143	0.245614	0.243478	0.207143	0.111842	0.154412	0.181818	0.181818	0.180645	0.120301	0.147929	0.187879	0.186747	0.135593	0.174825	0.193103	0.144828	0.125	0.133758	0.130178	0.108571	0.177778	0.157895	0.146154	0.254386	0.236842	0.238095	0.2	0.233577	0.204082	0.15544	0.160494	0.155556	0.226087	0.171429	0.166667	0.226562	0.157407	0.225225	0.111801
170	0.166667	0.173913	0.157895	0.184	0.10084	0.141667	0.144068	0.217742	0.130081	0.254386	0.267241	0.264957	0.234043	0.10828	0.2	0.192593	0.192593	0.160494	0.084507	0.137143	0.16185	0.16092	0.150838	0.235714	0.244755	0.147651	0.150327	0.173077	0.180723	0.150289	0.261538	0.223077	0.132353	0.275862	0.247863	0.25	0.218978	0.288889	0.309353	0.2	0.191358	0.166667	0.269565	0.196262	0.210526	0.208955	0.192661	0.293578	0.187097
171	0.145299	0.153226	0.134615	0.228346	0.130081	0.198347	0.201681	0.272	0.185484	0.313043	0.324786	0.322034	0.263889	0.1375	0.197183	0.242647	0.242647	0.232704	0.125	0.182857	0.222222	0.22093	0.195531	0.198675	0.215686	0.169935	0.179487	0.171779	0.172414	0.156425	0.202797	0.184397	0.191176	0.322034	0.272727	0.276786	0.232394	0.368421	0.328671	0.216495	0.16185	0.173611	0.316239	0.182609	0.196721	0.240876	0.169492	0.284483	0.156627
174	0.197917	0.203883	0.151163	0.280374	0.2	0.166667	0.192308	0.217391	0.174312	0.245283	0.259259	0.256881	0.198529	0.147887	0.188976	0.190476	0.190476	0.187919	0.172131	0.18239	0.151515	0.150602	0.127168	0.173913	0.167832	0.185185	0.161972	0.146667	0.163522	0.125749	0.167939	0.165354	0.117188	0.212389	0.238532	0.319149	0.228346	0.216418	0.212766	0.142105	0.1375	0.190476	0.153846	0.135922	0.175926	0.143939	0.133333	0.27451	0.123377
176	0.153153	0.17094	0.12	0.271186	0.231481	0.219298	0.245455	0.233871	0.226087	0.26087	0.262712	0.260504	0.248227	0.165563	0.223881	0.198529	0.198529	0.202532	0.2	0.240741	0.215569	0.214286	0.188571	0.223776	0.22449	0.244604	0.219178	0.225166	0.222222	0.175439	0.220588	0.183824	0.138686	0.209677	0.264957	0.317308	0.280303	0.257143	0.260274	0.167513	0.167665	0.216418	0.233333	0.140351	0.176471	0.214815	0.128205	0.232759	0.134146
180	0.2	0.216216	0.170213	0.233333	0.149123	0.17094	0.163793	0.217742	0.14876	0.243478	0.25641	0.254237	0.242857	0.115385	0.208955	0.183824	0.183824	0.175	0.132353	0.191617	0.182353	0.181287	0.157303	0.262774	0.289855	0.195804	0.165563	0.188312	0.173653	0.156977	0.271318	0.242188	0.1	0.203252	0.247863	0.35	0.284615	0.234043	0.272727	0.169231	0.213836	0.229008	0.226891	0.185185	0.210526	0.191176	0.171171	0.258929	0.164557
184	0.133858	0.150376	0.122807	0.286822	0.231405	0.270492	0.285714	0.280303	0.286885	0.330579	0.330645	0.328	0.324138	0.23871	0.258741	0.243056	0.243056	0.263804	0.202797	0.254335	0.230337	0.22905	0.258427	0.19375	0.195122	0.219355	0.24359	0.240741	0.251462	0.212291	0.181818	0.172185	0.228571	0.33871	0.312	0.285714	0.25	0.315068	0.290323	0.211823	0.153005	0.201342	0.261538	0.149606	0.164179	0.241379	0.138462	0.272	0.154286
185	0.163793	0.180328	0.122642	0.256	0.217391	0.292035	0.252174	0.28	0.243697	0.299145	0.3	0.308333	0.297872	0.211921	0.248175	0.240876	0.240876	0.223602	0.189781	0.245509	0.25	0.271084	0.228571	0.255172	0.238411	0.22449	0.193548	0.230769	0.213018	0.188571	0.184932	0.174825	0.181159	0.256	0.25	0.309091	0.248227	0.270833	0.248366	0.190955	0.16092	0.223022	0.220472	0.132231	0.166667	0.23913	0.120968	0.209677	0.135294
187	0.151786	0.169492	0.141414	0.301724	0.252336	0.217391	0.232143	0.232	0.234783	0.269565	0.271186	0.268908	0.246479	0.172185	0.195652	0.19708	0.19708	0.201258	0.217054	0.254658	0.192982	0.19883	0.201149	0.165563	0.167742	0.242857	0.251748	0.248322	0.275641	0.216867	0.184397	0.191176	0.162963	0.279661	0.354545	0.301887	0.259259	0.264286	0.233333	0.178571	0.132948	0.223881	0.241667	0.169643	0.184874	0.213235	0.156522	0.309091	0.16875
188	0.18018	0.196581	0.161616	0.330435	0.236364	0.193277	0.217391	0.248	0.220339	0.286957	0.299145	0.29661	0.260563	0.162338	0.210145	0.220588	0.220588	0.20625	0.195489	0.236364	0.183908	0.189655	0.19209	0.178808	0.188312	0.239437	0.248276	0.220779	0.25625	0.207101	0.215827	0.214815	0.152174	0.318966	0.385321	0.308411	0.283582	0.28777	0.255034	0.201031	0.157895	0.22963	0.227642	0.176991	0.191667	0.201439	0.173913	0.327273	0.188679
189	0.19802	0.214953	0.153846	0.276786	0.188679	0.2	0.171171	0.226891	0.165217	0.254545	0.267857	0.265487	0.261194	0.126667	0.207692	0.2	0.2	0.188312	0.164062	0.220126	0.195122	0.20122	0.175439	0.217391	0.22695	0.22963	0.195804	0.219178	0.19375	0.182927	0.223077	0.222222	0.120301	0.232759	0.305556	0.326531	0.306452	0.251852	0.22069	0.167539	0.167702	0.248	0.215517	0.171429	0.209091	0.198473	0.157407	0.247706	0.162338
190	0.17	0.17757	0.16092	0.219298	0.12963	0.153153	0.145455	0.20339	0.140351	0.229358	0.243243	0.241071	0.240602	0.114865	0.186047	0.178295	0.178295	0.162338	0.10687	0.165644	0.177914	0.184049	0.152047	0.233083	0.242647	0.182482	0.176056	0.183673	0.147239	0.158537	0.25	0.229508	0.124031	0.241071	0.256881	0.298969	0.244094	0.25	0.262774	0.152632	0.187097	0.1875	0.212389	0.166667	0.172727	0.176923	0.163462	0.245283	0.166667
191	0.185185	0.191304	0.166667	0.219512	0.136752	0.198276	0.191304	0.254098	0.184874	0.294643	0.307018	0.304348	0.275362	0.157895	0.223881	0.225564	0.225564	0.202532	0.114286	0.168605	0.180233	0.186047	0.188571	0.232394	0.241379	0.168919	0.178808	0.185897	0.178571	0.16185	0.238806	0.219697	0.164179	0.327434	0.275862	0.292453	0.233577	0.275362	0.277778	0.204188	0.196319	0.181159	0.233333	0.181818	0.196581	0.205882	0.178571	0.276786	0.192308
192	0.191919	0.198113	0.2	0.186441	0.0982143	0.0932203	0.0948276	0.162602	0.0826446	0.19469	0.208696	0.206897	0.177305	0.0709677	0.132353	0.133333	0.133333	0.125	0.0814815	0.157576	0.128655	0.127907	0.118644	0.18705	0.197183	0.156028	0.158621	0.182432	0.175	0.150602	0.21875	0.279661	0.0735294	0.206897	0.243243	0.309278	0.251969	0.211679	0.234043	0.151832	0.163522	0.186047	0.221239	0.22449	0.238095	0.166667	0.22	0.303922	0.205479
197	0.181818	0.17757	0.174419	0.188034	0.0990991	0.0940171	0.0956522	0.154472	0.0833333	0.175439	0.189655	0.198276	0.178571	0.0645161	0.133333	0.125926	0.125926	0.11875	0.0820896	0.151515	0.129412	0.128655	0.119318	0.179856	0.190141	0.157143	0.151724	0.191781	0.161491	0.165644	0.230159	0.315789	0.0583942	0.168067	0.223214	0.326316	0.244094	0.18705	0.235714	0.140625	0.142857	0.169231	0.17094	0.178218	0.183486	0.125	0.174757	0.257143	0.190476
203	0.212121	0.205607	0.155556	0.193277	0.136364	0.13913	0.131579	0.169355	0.117647	0.191304	0.194915	0.20339	0.183099	0.0980392	0.2	0.148148	0.148148	0.130435	0.112782	0.14881	0.127168	0.126437	0.123596	0.184397	0.162162	0.153846	0.133333	0.141935	0.1875	0.122093	0.153285	0.167939	0.080292	0.173554	0.206897	0.277228	0.183824	0.166667	0.157895	0.14433	0.126506	0.156716	0.217391	0.22	0.257143	0.181818	0.215686	0.227273	0.194631
208	0.126214	0.136364	0.111111	0.221239	0.130841	0.114035	0.116071	0.137097	0.121739	0.166667	0.181034	0.179487	0.171429	0.100671	0.125926	0.118519	0.118519	0.148387	0.125	0.159509	0.116959	0.122807	0.0949721	0.131944	0.150685	0.133803	0.144828	0.145695	0.120482	0.118343	0.157895	0.155039	0.107692	0.169492	0.259259	0.28866	0.217054	0.242424	0.219858	0.106599	0.122699	0.135338	0.182609	0.168317	0.153153	0.134328	0.153846	0.235849	0.10828
209	0.141593	0.159664	0.0865385	0.279661	0.326733	0.386139	0.42268	0.327586	0.42	0.33945	0.339286	0.336283	0.282609	0.311111	0.299213	0.291339	0.291339	0.308219	0.286885	0.16763	0.186047	0.178161	0.222222	0.135484	0.124224	0.152318	0.140127	0.113772	0.177515	0.116022	0.0915033	0.0657895	0.266129	0.268908	0.192	0.189655	0.148649	0.187919	0.15625	0.190722	0.0949721	0.146853	0.155039	0.0564516	0.0930233	0.170213	0.0555556	0.133858	0.0564972
210	0.148148	0.166667	0.0909091	0.247863	0.29	0.483516	0.4	0.342342	0.442105	0.355769	0.35514	0.351852	0.283582	0.274074	0.28	0.303279	0.303279	0.265306	0.256198	0.152047	0.170588	0.176471	0.228916	0.14	0.128205	0.134228	0.122581	0.117284	0.161677	0.119318	0.0945946	0.0680272	0.277311	0.280702	0.16129	0.176991	0.130137	0.170068	0.153846	0.195767	0.0977011	0.152174	0.16129	0.0588235	0.0967742	0.176471	0.0578512	0.120968	0.0581395
211	0.225225	0.239316	0.165049	0.362069	0.27027	0.373832	0.380952	0.4375	0.354545	0.53	0.539216	0.533981	0.352941	0.243243	0.312977	0.368	0.368	0.328859	0.214815	0.201149	0.205714	0.204545	0.278107	0.196078	0.189873	0.175325	0.177215	0.169697	0.211765	0.167598	0.167785	0.157534	0.205882	0.39823	0.248	0.283186	0.229167	0.268966	0.22293	0.259259	0.140449	0.204225	0.228346	0.112903	0.15625	0.219858	0.111111	0.208	0.121387
212	0.174757	0.192661	0.141304	0.243478	0.188679	0.269231	0.27451	0.327273	0.252336	0.352941	0.365385	0.361905	0.233577	0.165517	0.246032	0.289256	0.289256	0.253425	0.155039	0.154762	0.187879	0.186747	0.203593	0.166667	0.161074	0.152778	0.147651	0.141026	0.143713	0.127907	0.152174	0.124088	0.201613	0.311927	0.205128	0.192661	0.2	0.261194	0.195946	0.18617	0.13253	0.2	0.236842	0.108108	0.156522	0.226562	0.106195	0.182609	0.0914634
215	0.221239	0.245763	0.161905	0.367521	0.265487	0.273504	0.267241	0.304	0.237705	0.347826	0.358974	0.403509	0.291667	0.184713	0.242857	0.262774	0.262774	0.242236	0.22963	0.198864	0.145161	0.150538	0.211111	0.15625	0.151515	0.173077	0.167702	0.174699	0.216374	0.172222	0.150327	0.163265	0.129252	0.269841	0.253968	0.289474	0.226027	0.207792	0.168675	0.2	0.11413	0.201389	0.153285	0.111111	0.153846	0.152318	0.109375	0.204724	0.12
216	0.236364	0.239316	0.165049	0.350427	0.27027	0.278261	0.27193	0.341667	0.241667	0.307692	0.319328	0.362069	0.277778	0.187097	0.255474	0.276119	0.276119	0.245283	0.233083	0.194286	0.146739	0.152174	0.213483	0.14375	0.13253	0.175325	0.15528	0.162651	0.204678	0.1875	0.137255	0.141892	0.131034	0.244094	0.238095	0.26087	0.212329	0.202614	0.156627	0.19598	0.103261	0.212766	0.138686	0.0952381	0.147287	0.146667	0.09375	0.188976	0.102273
217	0.16	0.179245	0.0989011	0.314286	0.359551	0.295918	0.373626	0.258929	0.316327	0.266667	0.268519	0.277778	0.223881	0.223881	0.216	0.217742	0.217742	0.202703	0.297297	0.188679	0.130178	0.129412	0.173653	0.108844	0.0980392	0.166667	0.152778	0.123377	0.2	0.125	0.084507	0.0797101	0.152	0.189655	0.20354	0.25	0.180451	0.163121	0.124183	0.147368	0.0764706	0.161538	0.123967	0.0630631	0.103448	0.125926	0.0619469	0.159292	0.0609756
218	0.112245	0.134615	0.107143	0.271845	0.295455	0.237113	0.268817	0.196429	0.270833	0.2	0.203704	0.201835	0.171642	0.180451	0.188525	0.170732	0.170732	0.163265	0.245455	0.166667	0.115152	0.121212	0.138554	0.0833333	0.0805369	0.149254	0.160584	0.129252	0.154839	0.130435	0.0888889	0.0757576	0.17094	0.18018	0.216981	0.168317	0.145038	0.162963	0.130137	0.110526	0.0666667	0.142857	0.131579	0.0673077	0.0803571	0.115385	0.0660377	0.158879	0.0636943
219	0.19802	0.214953	0.193182	0.361905	0.247525	0.2	0.226415	0.258621	0.229358	0.314286	0.327103	0.324074	0.233577	0.157534	0.226562	0.228346	0.228346	0.228188	0.201613	0.204969	0.146199	0.152047	0.16185	0.142857	0.145695	0.194245	0.221429	0.186667	0.201258	0.190184	0.169118	0.166667	0.146154	0.288288	0.317757	0.27451	0.246154	0.251852	0.204082	0.161458	0.112426	0.2	0.184874	0.12844	0.146552	0.154412	0.126126	0.247706	0.132911
220	0.28972	0.300885	0.232323	0.391304	0.324074	0.40566	0.413462	0.455357	0.385321	0.55	0.528846	0.52381	0.367647	0.265306	0.359375	0.395161	0.395161	0.351351	0.267176	0.255952	0.290909	0.281437	0.297619	0.267123	0.266667	0.262069	0.261745	0.258065	0.253012	0.233918	0.257143	0.248175	0.296875	0.454545	0.338983	0.361111	0.316176	0.377778	0.319728	0.276596	0.19883	0.262774	0.338983	0.147541	0.219512	0.279412	0.173554	0.243902	0.195122
221	0.316832	0.327103	0.231579	0.422018	0.352941	0.297297	0.339623	0.362069	0.315315	0.401869	0.4	0.396396	0.302158	0.239726	0.310078	0.322835	0.322835	0.291391	0.288	0.263804	0.238095	0.229412	0.217143	0.232877	0.233333	0.29927	0.27972	0.25	0.28481	0.218935	0.248175	0.24812	0.229008	0.383929	0.40367	0.378641	0.338462	0.350746	0.277027	0.236842	0.176471	0.272727	0.275	0.163793	0.239316	0.224638	0.191304	0.275862	0.201258
222	0.12963	0.13913	0.115789	0.152	0.0854701	0.0901639	0.0826446	0.130769	0.0714286	0.158333	0.172131	0.170732	0.156463	0.0625	0.104895	0.113475	0.113475	0.108434	0.0791367	0.12069	0.106742	0.106145	0.0860215	0.126667	0.144737	0.113333	0.116883	0.125786	0.122807	0.101695	0.15942	0.174242	0.0869565	0.285714	0.314815	0.190909	0.181159	0.197183	0.171053	0.12	0.188679	0.129496	0.193277	0.192308	0.185841	0.153285	0.17757	0.223214	0.139241
223	0.125	0.135135	0.10989	0.158333	0.0892857	0.0847458	0.0862069	0.126984	0.0743802	0.145299	0.159664	0.158333	0.145833	0.0576923	0.108696	0.109489	0.109489	0.0981595	0.0740741	0.117647	0.109827	0.109195	0.0883978	0.138889	0.14966	0.125	0.120805	0.122581	0.1	0.104651	0.165414	0.181102	0.0583942	0.230088	0.256881	0.211538	0.179104	0.153846	0.168919	0.100503	0.179487	0.125926	0.141667	0.144231	0.131579	0.108696	0.141509	0.189189	0.129032
224	0.116071	0.145299	0.147368	0.113636	0.0833333	0.123967	0.116667	0.145038	0.131148	0.193277	0.15873	0.15748	0.153333	0.101911	0.175182	0.151079	0.151079	0.11976	0.0774648	0.144509	0.156069	0.155172	0.145251	0.23741	0.204082	0.14094	0.15894	0.166667	0.140351	0.144509	0.244275	0.153285	0.116788	0.166667	0.16	0.165217	0.177305	0.168919	0.175325	0.152284	0.185185	0.176471	0.294643	0.23301	0.256881	0.319672	0.228571	0.238938	0.173077
[truncated: 51 more columns]
