# Supplementary material for: Cell wall target fragment discovery using a low‐cost, minimal fragment library
Source: FEBS Lett. 2026 Jan 14;600(11):1638–54. doi: 10.1002/1873-3468.70281 (PMC13244422; doi:10.1002/1873-3468.70281)
Supplement: Supplementary file 7 — Data S3. The script to generate 10 × 10 matrix. [file FEB2-600-1638-s002.f]

      PROGRAM GRID
C
C
C to rearrange matrix of 10x10 compound similarities (PUBCHEM) 
C to minimize AVERAGE compound similarity
C (as opposed to maximum compound similarity)
C this is done by randomly swapping pairs until convergence (no change)
C
C regardless of choice of SEED, a similar end point is reached
C matrix is read from standard input, and the first row/column are compound
C identifiers (integers)
C
      IMPLICIT NONE

      INTEGER I,J,K,N(100), M(10,10), SEED,S1X,S1Y,S2X,S2Y
      REAL C(100,100),TEST,MAXSIM,CURR
      
C
C     initialize random generator
C
      SEED=4
      TEST=RAND(SEED)

C
C     skip first line (row) in matrix
C     
      READ (5,*)

C
C     read matrix, with the first number being compound identifier
C
      DO I=1,100
         READ (5,*) N(I),(C(I,J),J=1,100)
         WRITE (6,1000) N(I),(C(I,J),J=1,100)
      END DO

C
C     generate a starting 10x10 matrix (simply 1 top left, 100 bottom right)
C
      DO I=1,10
         DO J=1,10
            M(I,J)=(I-1)*10 + J
         END DO
         WRITE (6,1010) (M(I,J),J=1,10)
      END DO

C
C     CURR is the current total sum of similary scores across colums + rows
C     (divide by 1800.0 (100 compounds x (9 row + 9 column comparisons))
C     (excluding the identity comparison (which always scores 1))
C
      CURR=1800.0

   10 CONTINUE
      
C
C     Pick a random pair to swap
C
      S1X = INT(RAND()*10.0)+1
      S1Y = INT(RAND()*10.0)+1
      S2X = INT(RAND()*10.0)+1
      S2Y = INT(RAND()*10.0)+1

C
C     Swap it
C
      I = M(S1X,S1Y)
      M(S1X,S1Y) = M(S2X,S2Y)
      M(S2X,S2Y) = I

C
C     Visit each of the 100 compounds (I*J), and sum all similarites with the 10 
C     compounds in each row and column it is in
C
      TEST=0.0
      MAXSIM=0.0
      DO I=1,10
         DO J=1,10
            DO K=1,10
               TEST=TEST+C(M(I,J),M(K,J))
               TEST=TEST+C(M(I,J),M(I,K))

               IF (C(M(I,J),M(K,J)).LT.1.0.AND.
     +             C(M(I,J),M(K,J)).GT.MAXSIM)
     +            MAXSIM=C(M(I,J),M(K,J))
               IF (C(M(I,J),M(I,K)).LT.1.0.AND.
     +             C(M(I,J),M(I,K)).GT.MAXSIM)
     +            MAXSIM=C(M(I,J),M(I,K))
            END DO
C
C           This is to compensate for comparing compound to itself, twice
C
            TEST=TEST-2.0
         END DO
      END DO

      IF (TEST < CURR) THEN
C
C        If this is an improved matrix - keep it!
C
         CURR=TEST
         DO I=1,10
            WRITE (6,1010) (M(I,J),J=1,10),(N(M(I,J)),J=1,10)
         END DO
         WRITE (6,*) CURR/1800.0,MAXSIM
         WRITE (6,*)      
      ELSE
C
C        If not, swap it back
C
         I = M(S1X,S1Y)
         M(S1X,S1Y) = M(S2X,S2Y)
         M(S2X,S2Y) = I         
      END IF

C
C     Infinite loop, press CTRL-C
C
      GOTO 10

 1000 FORMAT (I4,X,100F4.2)
 1010 FORMAT (10I3,X,10I4)
      END
